# Supplementary material for: p53 ensures the normal behavior and modification of G1/S-specific histone H3.1 in the nucleus
Source: Life Sci Alliance. 2024 Jun 21;7(9):e202402835. doi: 10.26508/lsa.202402835 (PMC11192845; doi:10.26508/lsa.202402835)
Supplement: Supplementary file 2 [file LSA-2024-02835_TableS1.xlsx]

## Sheet: genes
	p53WT		p53QM		Vehicle		Annotation
Gene ID	Normalized (TMM)	Raw (Read count)	Normalized (TMM)	Raw (Read count)	Normalized (TMM)	Raw (Read count)	Gene Symbol	Aliases	Description	Gene Type	Entrez ID	Ensembl ID	GO Accession	Chromosome	Start	End	Strand	DBXrefs
100287102	2.2795923	5.0	3.430736	10.0	3.5488517	12.0	DDX11L1		DEAD/H (Asp-Glu-Ala-Asp/His) box helicase 11 like 1	pseudo	100287102			chr1	11874	14409	+	HGNC:37102
653635	8.794137	457.13394	9.059726	494.8742	8.792003	454.49283	WASH7P	FAM39F|WASH5P	WAS protein family homolog 7 pseudogene	pseudo	653635	ENSG00000227232		chr1	14362	29370	-	HGNC:38034
100302278	0.0	0.0	0.0	0.0	0.0	0.0	MIR1302-2	MIRN1302-2|hsa-mir-1302-2	microRNA 1302-2	miscRNA	100302278			chr1	30366	30503	+	HGNC:35294|miRBase:MI0006363
645520	0.0	0.0	0.0	0.0	0.0	0.0	FAM138A	F379	family with sequence similarity 138, member A	miscRNA	645520	ENSG00000237613		chr1	34611	36081	-	HGNC:32334|Vega:OTTHUMG00000000960
79504	0.0	0.0	0.0	0.0	0.0	0.0	OR4G4P		olfactory receptor, family 4, subfamily G, member 4 pseudogene	pseudo	79504			chr1	52453	53396	+	HGNC:14822
403263	0.0	0.0	0.0	0.0	0.0	0.0	OR4G11P		olfactory receptor, family 4, subfamily G, member 11 pseudogene	pseudo	403263			chr1	63016	63885	+	HGNC:31276
79501	0.0	0.0	0.0	0.0	0.0	0.0	OR4F5		olfactory receptor, family 4, subfamily F, member 5	protein-coding	79501		GO:0004930|GO:0004984|GO:0005886|GO:0016021	chr1	69091	70008	+	HGNC:14825|HPRD:14974
101927589	0.0	0.0	0.0	0.0	0.0	0.0	LOC101927589		uncharacterized LOC101927589	pseudo	101927589			chr1	92224	133748	-
100420257	0.0	0.0	0.0	0.0	0.0	0.0	CICP27		capicua transcriptional repressor pseudogene 27	pseudo	100420257			chr1	131125	135677	+	HGNC:48835
729737	7.8765273	242.0	8.120035	258.0	7.6492834	205.84212	LOC729737		uncharacterized LOC729737	miscRNA	729737			chr1	134773	140566	-
100996442	0.0	0.0	0.0	0.0	0.0	0.0	LOC100996442		uncharacterized LOC100996442	miscRNA	100996442			chr1	142447	174392	-
728481	0.0	0.0	0.0	0.0	0.0	0.0	RPL23AP21	RPL23A_1_1	ribosomal protein L23a pseudogene 21	pseudo	728481			chr1	227770	228778	-	HGNC:35827
100132287	7.9001784	246.0	7.9353566	227.0	7.771244	224.0	LOC100132287		uncharacterized LOC100132287	miscRNA	100132287			chr1	323892	328581	+
100288667	0.0	0.0	0.0	0.0	0.0	0.0	CICP7		capicua transcriptional repressor pseudogene 7	pseudo	100288667			chr1	327463	332225	-	HGNC:37756
729759	0.0	0.0	0.0	0.0	0.0	0.0	OR4F29	OR7-21	olfactory receptor, family 4, subfamily F, member 29	protein-coding	729759	ENSG00000235249	GO:0004930|GO:0004984|GO:0005886|GO:0016021	chr1	367659	368597	+	HGNC:31275|HPRD:14971|Vega:OTTHUMG00000002860
101929192	0.0	0.0	0.0	0.0	0.0	0.0	LOC101929192		uncharacterized LOC101929192	miscRNA	101929192			chr1	446168	459929	+
101929209	0.0	0.0	0.0	0.0	0.0	0.0	LOC101929209		uncharacterized LOC101929209	miscRNA	101929209			chr1	462424	471009	+
728517	0.0	0.0	0.0	0.0	0.0	0.0	RPL23AP24	RPL23A_1_2	ribosomal protein L23a pseudogene 24	pseudo	728517			chr1	471014	471268	+	HGNC:36176
101928626	0.0	0.0	0.0	0.0	0.0	0.0	LOC101928626		uncharacterized LOC101928626	miscRNA	101928626			chr1	562760	564389	-
100887749	0.0	0.0	0.0	0.0	0.0	0.0	MTND1P23		MT-ND1 pseudogene 23	pseudo	100887749			chr1	564442	564820	+	HGNC:42092
100652939	0.0	0.0	0.0	0.0	0.0	0.0	MTND2P28		MT-ND2 pseudogene 28	pseudo	100652939			chr1	565020	566066	+	HGNC:42129
81399	0.0	0.0	0.0	0.0	0.0	0.0	OR4F16	OR1-1|OR7-21	olfactory receptor, family 4, subfamily F, member 16	protein-coding	81399	ENSG00000185097		chr1	621096	622034	-	HGNC:15079|HPRD:14969|Vega:OTTHUMG00000002581
100132630	0.0	0.0	0.0	0.0	0.0	0.0	CICP3		capicua transcriptional repressor pseudogene 3	pseudo	100132630			chr1	657426	661202	+	HGNC:37742
100133331	8.107411	284.0	7.8428044	212.89473	7.5488515	192.0	LOC100133331		uncharacterized LOC100133331	miscRNA	100133331			chr1	661139	665731	-
101928706	0.0	0.0	0.0	0.0	0.0	0.0	LOC101928706		uncharacterized LOC101928706	miscRNA	101928706			chr1	670970	672114	-
101060494	0.0	0.0	0.0	0.0	0.0	0.0	LOC101060494		uncharacterized LOC101060494	miscRNA	101060494			chr1	674381	676182	-
100288069	7.2323184	154.84213	7.120035	129.0	6.954239	127.14668	LOC100288069		uncharacterized LOC100288069	miscRNA	100288069	ENSG00000228327		chr1	700245	714068	-
100287934	0.0	0.0	0.0	0.0	0.0	0.0	LOC100287934		uncharacterized LOC100287934	unknown	100287934	ENSG00000237491	GO:0016021	chr1	721100	722507	+
400728	2.2795923	5.0	2.9161627	7.0	2.771244	7.0	FAM87B		family with sequence similarity 87, member B	miscRNA	400728	ENSG00000177757	GO:0016021	chr1	752751	755214	+	HGNC:32236
79854	5.573536	49.039474	5.63237	46.0	5.7187767	54.0	LINC00115	NCRNA00115	long intergenic non-protein coding RNA 115	miscRNA	79854	ENSG00000225880		chr1	761586	762902	-	HGNC:26211|HPRD:08000
643837	0.0	0.0	0.0	0.0	0.0	0.0	LOC643837		uncharacterized LOC643837	miscRNA	643837	ENSG00000228794		chr1	762971	794826	+
284593	4.481226	23.0	3.8092477	13.0	4.963889	32.0	FAM41C		family with sequence similarity 41, member C	miscRNA	284593	ENSG00000230368		chr1	803451	812182	-	HGNC:27635
388579	0.0	0.0	0.0	0.0	0.0	0.0	TUBB8P11		tubulin, beta 8 class VIII pseudogene 11	pseudo	388579			chr1	808671	809894	+	HGNC:32337
284600	0.0	0.0	0.0	0.0	0.0	0.0	LOC284600		uncharacterized LOC284600	unknown	284600	ENSG00000230699		chr1	846815	850162	+
100130417	0.0	0.0	0.0	0.0	0.0	0.0	LOC100130417		uncharacterized LOC100130417	miscRNA	100130417			chr1	852953	854817	-
101928801	0.0	0.0	0.0	0.0	0.0	0.0	LOC101928801		uncharacterized LOC101928801	miscRNA	101928801			chr1	856660	859125	-
148398	6.0071	66.23105	7.929671	226.10713	7.4843526	183.60522	SAMD11		sterile alpha motif domain containing 11	protein-coding	148398	ENSG00000187634	GO:0000122|GO:0005634|GO:0032093|GO:0042731|GO:0043621	chr1	861121	879961	+	HGNC:28706|HPRD:10081|Vega:OTTHUMG00000040719
26155	12.015364	4263.137	12.515298	5429.0728	12.2227545	4901.016	NOC2L	NET15|NET7|NIR	nucleolar complex associated 2 homolog (S. cerevisiae)	protein-coding	26155	ENSG00000188976	GO:0000122|GO:0002903|GO:0003682|GO:0003714|GO:0005515|GO:0005634|GO:0005654|GO:0005730|GO:0006351|GO:0006915|GO:0031491|GO:0031497|GO:0032066|GO:0034644|GO:0035067|GO:0042393|GO:0070491|GO:2001243	chr1	879583	894679	-	HGNC:24517|MIM:610770|HPRD:13166|Vega:OTTHUMG00000040720
339451	7.9586644	256.17758	8.260065	284.29736	8.140669	289.3716	KLHL17	RP11-54O7.6	kelch-like family member 17	protein-coding	339451	ENSG00000187961	GO:0005886|GO:0007420|GO:0014069|GO:0015629|GO:0016567|GO:0030036|GO:0030054|GO:0031208|GO:0032839|GO:0032947|GO:0043025|GO:0045211|GO:0051015	chr1	895967	901099	+	HGNC:24023|HPRD:13926|Vega:OTTHUMG00000040721
84069	6.496635	92.987885	6.791487	102.72755	6.4908524	92.21717	PLEKHN1	RP11-54O7.7	pleckstrin homology domain containing, family N member 1	protein-coding	84069	ENSG00000187583	GO:0005543	chr1	901877	910484	+	HGNC:25284|HPRD:13190|Vega:OTTHUMG00000040756
84808	0.0	0.0	0.0	0.0	0.0	0.0	C1orf170	RP11-54O7.8	chromosome 1 open reading frame 170	miscRNA	84808	ENSG00000187642		chr1	910579	917473	-	HGNC:28208|Vega:OTTHUMG00000040757
57801	7.6768355	210.71822	8.137168	261.08206	7.8181334	231.39989	HES4	bHLHb42	hairy and enhancer of split 4 (Drosophila)	protein-coding	57801	ENSG00000188290	GO:0003677|GO:0005634|GO:0006351|GO:0006355|GO:0007399|GO:0008134|GO:0030154|GO:0046983	chr1	934342	935552	-	HGNC:24149|MIM:608060|HPRD:16273|Vega:OTTHUMG00000040758
100270829	0.0	0.0	0.0	0.0	0.0	0.0	RPL39P12	RPL39_1_3	ribosomal protein L39 pseudogene 12	pseudo	100270829			chr1	943454	943609	-	HGNC:36166
9636	11.792244	3652.2764	9.897298	884.36	9.521428	753.5394	ISG15	G1P2|IFI15|IP17|UCRP|hUCRP	ISG15 ubiquitin-like modifier	protein-coding	9636	ENSG00000187608	GO:0005515|GO:0005576|GO:0005615|GO:0005737|GO:0005829|GO:0007267|GO:0019048|GO:0019221|GO:0019941|GO:0031386|GO:0031397|GO:0032020|GO:0032480|GO:0032649|GO:0034340|GO:0042742|GO:0045071|GO:0045087|GO:0051607|GO:0060337	chr1	948847	949919	+	HGNC:4053|MIM:147571|HPRD:00958|Vega:OTTHUMG00000040777
375790	13.364475	10860.559	11.140322	2093.2275	10.702565	1708.6917	AGRN		agrin	protein-coding	375790	ENSG00000188157	GO:0001523|GO:0002162|GO:0005200|GO:0005509|GO:0005515|GO:0005576|GO:0005605|GO:0005796|GO:0005886|GO:0005975|GO:0006024|GO:0006027|GO:0007165|GO:0007213|GO:0007411|GO:0007603|GO:0016021|GO:0030054|GO:0030198|GO:0030203|GO:0030204|GO:0031012|GO:0032321|GO:0033691|GO:0035374|GO:0043113|GO:0043202|GO:0043236|GO:0043395|GO:0044281|GO:0045162|GO:0045202|GO:0045887|GO:0045944|GO:0050808|GO:0051491	chr1	955503	991499	+	HGNC:329|MIM:103320|HPRD:10550|Vega:OTTHUMG00000040778
100288175	0.0	0.0	0.0	0.0	0.0	0.0	LOC100288175		uncharacterized LOC100288175	unknown	100288175			chr1	995095	1001833	+
401934	0.0	0.0	0.0	0.0	0.0	0.0	RNF223		ring finger protein 223	protein-coding	401934	ENSG00000237330	GO:0008270|GO:0016021	chr1	1007126	1009687	-	HGNC:40020
54991	7.834935	235.12288	9.160247	530.5844	8.6715145	418.07706	C1orf159		chromosome 1 open reading frame 159	protein-coding	54991	ENSG00000131591	GO:0016021	chr1	1017198	1051736	-	HGNC:26062|HPRD:07930|Vega:OTTHUMG00000000745
254099	0.0	0.0	0.0	0.0	0.0	0.0	LOC254099		uncharacterized LOC254099	miscRNA	254099	ENSG00000223823		chr1	1072397	1079436	+
406984	0.0	0.0	0.0	0.0	0.0	0.0	MIR200B	MIRN200B	microRNA 200b	miscRNA	406984	ENSG00000207730		chr1	1102484	1102578	+	HGNC:31579|MIM:612091|miRBase:MI0000342
406983	0.0	0.0	0.0	0.0	0.0	0.0	MIR200A	MIRN200A	microRNA 200a	miscRNA	406983	ENSG00000207607		chr1	1103243	1103332	+	HGNC:31578|MIM:612090|miRBase:MI0000737
554210	0.0	0.0	0.0	0.0	0.0	0.0	MIR429	MIRN429|hsa-mir-429	microRNA 429	miscRNA	554210	ENSG00000198976		chr1	1104385	1104467	+	HGNC:13784|MIM:612094|miRBase:MI0001641
100506376	0.0	0.0	0.0	0.0	0.0	0.0	TTLL10-AS1		TTLL10 antisense RNA 1	unknown	100506376	ENSG00000205231		chr1	1108442	1112585	-	HGNC:41159
254173	0.0	0.0	0.0	0.0	0.0	0.0	TTLL10	TTLL5	tubulin tyrosine ligase-like family, member 10	protein-coding	254173	ENSG00000162571	GO:0005737|GO:0005886|GO:0018094|GO:0031965|GO:0070735	chr1	1109286	1133313	+	HGNC:26693|HPRD:08771|Vega:OTTHUMG00000000851
8784	0.0	0.0	0.0	0.0	0.0	0.0	TNFRSF18	AITR|CD357|GITR|GITR-D	tumor necrosis factor receptor superfamily, member 18	protein-coding	8784	ENSG00000186891	GO:0005031|GO:0005576|GO:0005887|GO:0007165|GO:0009897|GO:0033209|GO:0043066	chr1	1138888	1142089	-	HGNC:11914|MIM:603905|HPRD:04879|Vega:OTTHUMG00000001414
7293	0.0	0.0	0.1088079	1.0	0.9638891	2.0	TNFRSF4	ACT35|CD134|OX40|TXGP1L	tumor necrosis factor receptor superfamily, member 4	protein-coding	7293	ENSG00000186827	GO:0005031|GO:0005887|GO:0006954|GO:0006955|GO:0006968|GO:0009897|GO:0009986|GO:0030890|GO:0042098|GO:0042981|GO:0043433|GO:0045859|GO:0045892|GO:0050710|GO:0051024	chr1	1146706	1149548	-	HGNC:11918|MIM:600315|HPRD:02636|Vega:OTTHUMG00000001415
51150	11.899083	3933.0137	12.064703	3972.6738	11.617319	3221.3054	SDF4	Cab45|SDF-4	stromal cell derived factor 4	protein-coding	51150	ENSG00000078808	GO:0005509|GO:0005515|GO:0005737|GO:0005770|GO:0005796|GO:0005886|GO:0009650|GO:0017156|GO:0021549|GO:0032059|GO:0042802|GO:0045444|GO:0045471|GO:0070625	chr1	1152288	1167447	-	HGNC:24188|MIM:614282|HPRD:13113|Vega:OTTHUMG00000001812
126792	9.878154	969.09216	10.345986	1206.9736	10.046039	1084.0	B3GALT6	EDSP2|SEMDJL1|beta3GalT6	UDP-Gal:betaGal beta 1,3-galactosyltransferase polypeptide 6	protein-coding	126792	ENSG00000176022	GO:0000139|GO:0005797|GO:0005975|GO:0006024|GO:0006486|GO:0008499|GO:0015012|GO:0016021|GO:0030203|GO:0030204|GO:0030206|GO:0032580|GO:0035250|GO:0044281|GO:0047220	chr1	1167629	1170420	+	HGNC:17978|MIM:615291|HPRD:12509|Vega:OTTHUMG00000001813
388581	8.061213	275.04968	6.7364206	98.8804	6.385789	85.74018	FAM132A	C1QDC2|C1QTNF12|CTRP12	family with sequence similarity 132, member A	protein-coding	388581	ENSG00000184163	GO:0005615|GO:0035774|GO:0045721|GO:0046326|GO:0046628|GO:0050728|GO:0051897	chr1	1177826	1182102	-	HGNC:32308|Vega:OTTHUMG00000001412
118424	11.143985	2330.3333	11.028644	1937.3057	10.628913	1623.6489	UBE2J2	NCUBE-2|NCUBE2|PRO2121	ubiquitin-conjugating enzyme E2, J2	protein-coding	118424	ENSG00000160087	GO:0004842|GO:0005524|GO:0005789|GO:0006986|GO:0016021	chr1	1189292	1209234	-	HGNC:19268|HPRD:15600
101928895	0.0	0.0	0.0	0.0	0.0	0.0	LOC101928895		uncharacterized LOC101928895	miscRNA	101928895			chr1	1209454	1214610	+
6339	5.924295	62.53668	5.0156984	30.0	4.87394	30.06579	SCNN1D	ENaCd|ENaCdelta|SCNED|dNaCh	sodium channel, non-voltage-gated 1, delta subunit	protein-coding	6339	ENSG00000162572	GO:0005515|GO:0005886|GO:0006814|GO:0015280|GO:0016021|GO:0034220|GO:0050896|GO:0050909|GO:0055085	chr1	1215816	1227409	+	HGNC:10601|MIM:601328|HPRD:03209|Vega:OTTHUMG00000002081
116983	9.3743515	683.448	8.825046	420.58047	8.278189	318.31247	ACAP3	CENTB5	ArfGAP with coiled-coil, ankyrin repeat and PH domains 3	protein-coding	116983	ENSG00000131584	GO:0005543|GO:0008060|GO:0008270|GO:0032312	chr1	1227764	1243269	-	HGNC:16754|HPRD:10820|Vega:OTTHUMG00000002235
126789	8.906668	494.21802	9.866321	865.5735	9.32616	658.14923	PUSL1		pseudouridylate synthase-like 1	protein-coding	126789	ENSG00000169972	GO:0001522|GO:0003723|GO:0008033|GO:0009982	chr1	1243994	1247057	+	HGNC:26914|HPRD:08301|Vega:OTTHUMG00000003361
54973	10.283311	1283.3036	10.945474	1828.7795	10.616261	1609.4711	CPSF3L	CPSF73L|INT11|INTS11|RC-68|RC68	cleavage and polyadenylation specific factor 3-like	protein-coding	54973	ENSG00000127054	GO:0005634|GO:0005737|GO:0016787	chr1	1246965	1260067	-	HGNC:26052|MIM:611354|HPRD:13377|Vega:OTTHUMG00000003330
80772	8.967787	515.6052	9.610284	724.81824	9.183981	596.3816	CPTP	CPTP	glycolipid transfer protein domain containing 1	protein-coding	80772	ENSG00000224051	GO:0005737|GO:0017089|GO:0046836|GO:0051861	chr1	1260143	1264276	+	HGNC:28116|Vega:OTTHUMG00000003171
83756	0.0	1.0	2.1088078	4.0	1.9638891	4.0	TAS1R3	T1R3	taste receptor, type 1, member 3	protein-coding	83756		GO:0001582|GO:0005886|GO:0007186|GO:0008527|GO:0016021|GO:0033041|GO:0046982|GO:0050916|GO:0050917	chr1	1266726	1269844	+	HGNC:15661|MIM:605865
1855	11.028802	2151.5164	11.451648	2597.3777	11.19382	2401.8506	DVL1	DVL|DVL1L1|DVL1P1	dishevelled segment polarity protein 1	protein-coding	1855	ENSG00000107404	GO:0001505|GO:0003674|GO:0004871|GO:0005109|GO:0005515|GO:0005737|GO:0005829|GO:0005874|GO:0005938|GO:0006366|GO:0006469|GO:0007165|GO:0007269|GO:0007411|GO:0007507|GO:0007528|GO:0010976|GO:0016023|GO:0016055|GO:0016328|GO:0019899|GO:0019901|GO:0021915|GO:0022007|GO:0030136|GO:0030177|GO:0030424|GO:0030425|GO:0030426|GO:0031122|GO:0031410|GO:0032091|GO:0032436|GO:0034504|GO:0035176|GO:0035372|GO:…	chr1	1270658	1284492	-	HGNC:3084|MIM:601365|HPRD:03220|Vega:OTTHUMG00000003069
101929103	0.0	0.0	0.0	0.0	0.0	0.0	LOC101929103		basic proline-rich protein-like	protein-coding	101929103			chr1	1284829	1288669	-
54587	6.182935	74.815796	6.258437	70.99421	6.0920873	69.94737	MXRA8		matrix-remodelling associated 8	protein-coding	54587	ENSG00000162576	GO:0016021	chr1	1288069	1297157	-	HGNC:7542|HPRD:11330|Vega:OTTHUMG00000002973
54998	11.645066	3298.0603	12.429655	5116.1665	11.980315	4142.9033	AURKAIP1	AIP|AKIP	aurora kinase A interacting protein 1	protein-coding	54998	ENSG00000175756	GO:0005515|GO:0005634|GO:0005730|GO:0005739|GO:0043231|GO:0045839|GO:0045862	chr1	1309110	1310818	-	HGNC:24114|MIM:609183|HPRD:16457|Vega:OTTHUMG00000001413
81669	10.833435	1879.0287	10.151722	1054.9169	10.127892	1147.2806	CCNL2	ANIA-6B|CCNM|HCLA-ISO|HLA-ISO|PCEE|SB138	cyclin L2	protein-coding	81669	ENSG00000221978	GO:0000079|GO:0005634|GO:0006351|GO:0006355|GO:0006396|GO:0016607|GO:0019901	chr1	1321091	1334718	-	HGNC:20570|MIM:613482|HPRD:10815|Vega:OTTHUMG00000002917
148413	9.165353	591.2763	8.9810295	468.60278	8.62916	405.98166	LOC148413		uncharacterized LOC148413	miscRNA	148413	ENSG00000224870		chr1	1334910	1337426	+	Vega:OTTHUMG00000002908
55052	10.638829	1641.9167	11.0390835	1951.3759	10.914461	1979.0222	MRPL20	L20mt|MRP-L20	mitochondrial ribosomal protein L20	protein-coding	55052	ENSG00000242485	GO:0003735|GO:0005515|GO:0005761|GO:0006412|GO:0019843	chr1	1337276	1342693	-	HGNC:14478|MIM:611833|HPRD:14746|Vega:OTTHUMG00000002916
441869	3.9753516	16.197369	1.1088079	2.0	0.0	1.0	ANKRD65		ankyrin repeat domain 65	protein-coding	441869	ENSG00000235098		chr1	1353800	1356824	-	HGNC:42950|Vega:OTTHUMG00000002911
643965	0.0	1.0	0.0	0.0	0.9638891	2.0	TMEM88B		transmembrane protein 88B	protein-coding	643965	ENSG00000205116	GO:0016021	chr1	1361508	1363167	+	HGNC:37099|Vega:OTTHUMG00000153395
64856	9.87429	966.5	9.590167	714.782	9.296132	644.5921	VWA1	WARP	von Willebrand factor A domain containing 1	protein-coding	64856	ENSG00000179403	GO:0005604|GO:0005614|GO:0030198|GO:0042802|GO:0048266	chr1	1370903	1378262	+	HGNC:30910|MIM:611901|HPRD:18292|Vega:OTTHUMG00000002975
219293	6.3327036	83.0	6.9684243	116.13158	6.612105	100.302635	ATAD3C		ATPase family, AAA domain containing 3C	protein-coding	219293	ENSG00000215915	GO:0005524|GO:0017111	chr1	1385069	1405538	+	HGNC:32151|HPRD:13426|Vega:OTTHUMG00000000531
83858	9.9901085	1047.2893	10.739267	1585.2113	10.402311	1387.6448	ATAD3B	AAA-TOB3|TOB3	ATPase family, AAA domain containing 3B	protein-coding	83858	ENSG00000160072	GO:0005524|GO:0005743|GO:0017111	chr1	1407164	1431582	+	HGNC:24007|MIM:612317|HPRD:10679|Vega:OTTHUMG00000000577
55210	10.076379	1111.8252	10.994164	1891.5549	10.656679	1655.2001	ATAD3A		ATPase family, AAA domain containing 3A	protein-coding	55210	ENSG00000197785	GO:0005524|GO:0005739|GO:0005743|GO:0016021|GO:0016049|GO:0017111|GO:0042645|GO:0043066	chr1	1447523	1470067	+	HGNC:25567|MIM:612316|HPRD:12500|Vega:OTTHUMG00000000575
339453	1.5426266	3.0	1.8469121	3.335965	1.262856	2.4605262	TMEM240	C1orf70	transmembrane protein 240	protein-coding	339453		GO:0016021	chr1	1470158	1475740	-	HGNC:25186
29101	11.497115	2976.602	12.018193	3846.645	11.793899	3640.724	SSU72	HSPC182|PNAS-120	SSU72 RNA polymerase II CTD phosphatase homolog (S. cerevisiae)	protein-coding	29101	ENSG00000160075	GO:0005634|GO:0005737|GO:0006378|GO:0008420|GO:0070940	chr1	1477053	1510262	-	HGNC:25016|HPRD:13712|Vega:OTTHUMG00000000576
643988	7.587021	198.0	8.103161	255.0	7.750398	220.78667	C1orf233		chromosome 1 open reading frame 233	protein-coding	643988	ENSG00000228594	GO:0016021	chr1	1533388	1535476	-	HGNC:42951|Vega:OTTHUMG00000154864
142678	11.169415	2371.7742	9.466366	656.00256	8.985289	519.651	MIB2	ZZANK1|ZZZ5	mindbomb E3 ubiquitin protein ligase 2	protein-coding	142678	ENSG00000197530	GO:0003779|GO:0004842|GO:0004871|GO:0005515|GO:0005768|GO:0007219|GO:0008270|GO:0043123	chr1	1550795	1565990	+	HGNC:30577|MIM:611141|HPRD:15905|Vega:OTTHUMG00000074647
8510	4.606355	25.083925	1.5262164	2.6710527	2.613807	6.2763157	MMP23A	MIFR|MIFR-1|MMP22|MMP23A	matrix metallopeptidase 23B	protein-coding	8510	ENSG00000189409	GO:0000003|GO:0004222|GO:0005578|GO:0005622|GO:0005789|GO:0006508|GO:0008237|GO:0008270|GO:0016021	chr1	1567560	1570030	+	HGNC:7171|MIM:603321|HPRD:04503|Vega:OTTHUMG00000074713
984	0.0	0.0	0.0	0.0	0.0	0.0	CDK11B	CDC2L1|CDK11|CDK11-p110|CDK11-p46|CDK11-p58|CLK-1|PK58|p58|p58CDC2L1|p58CLK-1	cyclin-dependent kinase 11B	protein-coding	984	ENSG00000248333	GO:0001558|GO:0004672|GO:0004674|GO:0004693|GO:0005515|GO:0005524|GO:0005634|GO:0005737|GO:0006355|GO:0006468|GO:0006915|GO:0007067|GO:0008283|GO:0050684	chr1	1571100	1590473	-	HGNC:1729|MIM:176873|HPRD:08909
728661	10.444275	1434.7773	10.347052	1207.8652	10.206281	1211.343	SLC35E2B	SLC35E2	solute carrier family 35, member E2B	protein-coding	728661	ENSG00000189339	GO:0016021	chr1	1592939	1624243	-	HGNC:33941|Vega:OTTHUMG00000078639
100287685	0.0	0.0	0.0	0.0	0.0	0.0	LOC100287685		uncharacterized LOC100287685	unknown	100287685			chr1	1604131	1604782	+
100288379	0.0	0.0	0.0	0.0	0.0	0.0	LOC100288379		ribosomal protein S7 pseudogene	pseudo	100288379			chr1	1604714	1605836	+
8511	4.461661	22.690191	2.8693092	6.7763157	0.14222628	1.1315789	MMP23A	MIFR|MIFR-1|MMP21	matrix metallopeptidase 23A (pseudogene)	pseudo	8511	ENSG00000215914		chr1	1631378	1633247	+	HGNC:7170|MIM:603320|HPRD:04502
728642	9.658828	832.4177	10.106197	1022.1489	9.784553	904.3035	CDK11A	CDC2L2|CDC2L3|CDK11-p110|CDK11-p46|CDK11-p58|PITSLRE|p58GTA	cyclin-dependent kinase 11A	protein-coding	728642	ENSG00000008128	GO:0001558|GO:0004672|GO:0004674|GO:0004693|GO:0005524|GO:0005634|GO:0005737|GO:0006355|GO:0006468|GO:0006915|GO:0007067|GO:0050684	chr1	1633823	1656004	-	HGNC:1730|MIM:116951|Vega:OTTHUMG00000000703
9906	9.486015	738.4473	9.103571	510.14474	8.822298	464.13757	SLC35E2		solute carrier family 35, member E2	protein-coding	9906	ENSG00000215790	GO:0016021	chr1	1656277	1677438	-	HGNC:20863|HPRD:15374|Vega:OTTHUMG00000000823
101928920	0.0	0.0	0.0	0.0	0.0	0.0	LOC101928920		uncharacterized LOC101928920	pseudo	101928920			chr1	1658824	1662074	-
100129381	0.0	0.0	0.0	0.0	0.0	0.0	LOC100129381		ribosomal protein S7 pseudogene	pseudo	100129381			chr1	1667250	1668686	+
65220	10.590804	1588.159	10.574178	1413.8073	10.479055	1463.4587	NADK	dJ283E3.1	NAD kinase	protein-coding	65220	ENSG00000008130	GO:0003951|GO:0005524|GO:0005829|GO:0006741|GO:0006766|GO:0006767|GO:0016310|GO:0019674|GO:0044281|GO:0046034|GO:0046872	chr1	1682671	1711508	-	HGNC:29831|MIM:611616|HPRD:16907|Vega:OTTHUMG00000000942
2782	13.235423	9931.248	13.542315	11063.396	13.3197	10483.339	GNB1		guanine nucleotide binding protein (G protein), beta polypeptide 1	protein-coding	2782	ENSG00000078369	GO:0001917|GO:0003924|GO:0004871|GO:0005622|GO:0005834|GO:0005886|GO:0006112|GO:0006184|GO:0007165|GO:0007191|GO:0007200|GO:0007204|GO:0007213|GO:0007265|GO:0007268|GO:0007596|GO:0007603|GO:0008283|GO:0010659|GO:0016020|GO:0016056|GO:0022400|GO:0030168|GO:0030425|GO:0042622|GO:0044281|GO:0044297|GO:0050909|GO:0051020|GO:0060041|GO:0071377|GO:0071380|GO:0071456|GO:0071870|GO:0097381	chr1	1716724	1822556	-	HGNC:4396|MIM:139380|HPRD:00766|Vega:OTTHUMG00000000940
163688	3.397544	10.851931	0.0	0.0	0.0	0.0	CALML6	CAGLP	calmodulin-like 6	protein-coding	163688	ENSG00000169885	GO:0005509|GO:0005634|GO:0005730|GO:0005737|GO:0043231	chr1	1846266	1848733	+	HGNC:24193|MIM:610171|HPRD:12997|Vega:OTTHUMG00000000943
339456	6.0651855	68.952034	5.4373646	40.184204	4.5663986	24.293684	TMEM52		transmembrane protein 52	protein-coding	339456	ENSG00000178821	GO:0016021	chr1	1849029	1850740	-	HGNC:27916|HPRD:14166|Vega:OTTHUMG00000000944
85452	0.0	0.0	0.0	0.0	0.0	0.0	KIAA1751		KIAA1751	protein-coding	85452			chr1	1853390	1935276	-	HGNC:29368
2563	8.197318	302.2616	5.5000763	41.969475	4.991504	32.61842	GABRD	EIG10|EJM7|GEFSP5	gamma-aminobutyric acid (GABA) A receptor, delta	protein-coding	2563	ENSG00000187730	GO:0004890|GO:0005230|GO:0005254|GO:0005887|GO:0006810|GO:0007165|GO:0007268|GO:0030054|GO:0034707|GO:0045211	chr1	1950768	1962192	+	HGNC:4084|MIM:137163|HPRD:08842|Vega:OTTHUMG00000041064
5590	10.163813	1181.2908	9.70784	775.52625	9.442543	713.44293	PRKCZ	PKC-ZETA|PKC2	protein kinase C, zeta	protein-coding	5590	ENSG00000067606	GO:0000226|GO:0001954|GO:0004672|GO:0004674|GO:0004697|GO:0005515|GO:0005524|GO:0005635|GO:0005737|GO:0005768|GO:0005829|GO:0005886|GO:0005911|GO:0005923|GO:0006468|GO:0006954|GO:0007165|GO:0007179|GO:0007596|GO:0007616|GO:0008270|GO:0008284|GO:0008286|GO:0015459|GO:0016020|GO:0016324|GO:0016363|GO:0016477|GO:0018105|GO:0019901|GO:0019904|GO:0030010|GO:0030054|GO:0030168|GO:0031252|GO:0031333|GO:…	chr1	1981909	2116834	+	HGNC:9412|MIM:176982|HPRD:01504|Vega:OTTHUMG00000001238
101929017	0.0	0.0	0.0	0.0	0.0	0.0	LOC101929017		uncharacterized LOC101929017	miscRNA	101929017			chr1	2072523	2076718	-
100506504	0.0	0.0	0.0	0.0	0.0	0.0	LOC100506504		uncharacterized LOC100506504	protein-coding	100506504			chr1	2113250	2115812	-
199990	10.889624	1953.6548	10.869491	1734.9552	10.3019285	1294.3745	FAAP20	FAAP20|FP7162	chromosome 1 open reading frame 86	protein-coding	199990	ENSG00000162585	GO:0005515|GO:0006974|GO:0019985|GO:0031593|GO:0036297|GO:0043130|GO:0043240|GO:0044427|GO:0046872|GO:0070530	chr1	2115899	2144159	-	HGNC:26428|MIM:615183|HPRD:08707|Vega:OTTHUMG00000001404
6497	10.878369	1938.4739	10.590817	1430.2084	10.237317	1237.6842	SKI	SGS|SKV	v-ski avian sarcoma viral oncogene homolog	protein-coding	6497	ENSG00000157933	GO:0000122|GO:0000166|GO:0001843|GO:0002089|GO:0003682|GO:0003714|GO:0005515|GO:0005634|GO:0005654|GO:0005667|GO:0005737|GO:0006351|GO:0006367|GO:0007179|GO:0008270|GO:0008283|GO:0008285|GO:0009948|GO:0010467|GO:0010626|GO:0014902|GO:0016604|GO:0016605|GO:0017053|GO:0019901|GO:0019904|GO:0021772|GO:0022011|GO:0030177|GO:0030326|GO:0030509|GO:0030512|GO:0030514|GO:0031625|GO:0032926|GO:0035019|GO:…	chr1	2160134	2241652	+	HGNC:10896|MIM:164780|HPRD:01271|Vega:OTTHUMG00000001407
79906	6.5596423	97.13895	6.6396065	92.46263	6.4870048	91.97156	MORN1		MORN repeat containing 1	protein-coding	79906	ENSG00000116151		chr1	2252692	2323190	-	HGNC:25852|HPRD:07843|Vega:OTTHUMG00000001402
100129534	4.972419	32.32895	4.292378	18.171053	4.3562064	21.0	LOC100129534		small nuclear ribonucleoprotein polypeptide N pseudogene	pseudo	100129534			chr1	2281853	2284100	-
11079	11.604885	3207.4727	11.731164	3152.6646	11.577023	3132.5747	RER1		RER1 retention in endoplasmic reticulum 1 homolog (S. cerevisiae)	protein-coding	11079		GO:0003674|GO:0006890|GO:0030173	chr1	2323214	2336885	+	HGNC:30309|HPRD:17967
5192	9.19059	601.7105	9.450303	648.7393	9.333458	661.48676	PEX10	NALD|PBD6A|PBD6B|RNF69	peroxisomal biogenesis factor 10	protein-coding	5192	ENSG00000157911	GO:0005515|GO:0005777|GO:0005778|GO:0005779|GO:0007031|GO:0008022|GO:0008270|GO:0016558	chr1	2336241	2344010	-	HGNC:8851|MIM:602859|HPRD:04175|Vega:OTTHUMG00000001637
9651	3.4170957	11.0	1.6937704	3.0	0.0	1.0	PLCH2	PLC-eta2|PLCL4|PLCeta2	phospholipase C, eta 2	protein-coding	9651	ENSG00000149527	GO:0003674|GO:0004435|GO:0004871|GO:0005509|GO:0005543|GO:0005575|GO:0005737|GO:0005886|GO:0008150|GO:0016042|GO:0035556|GO:0043647|GO:0044281|GO:0046488	chr1	2407754	2436969	+	HGNC:29037|MIM:612836|Vega:OTTHUMG00000000719
55229	8.939591	505.626	9.523827	682.65796	9.005765	527.07904	PANK4		pantothenate kinase 4	protein-coding	55229	ENSG00000157881	GO:0004594|GO:0005524|GO:0005737|GO:0015937	chr1	2439970	2458067	-	HGNC:19366|MIM:606162|HPRD:07313|Vega:OTTHUMG00000000791
388585	0.0	0.0	0.0	0.0	0.0	0.0	HES5	bHLHb38	hairy and enhancer of split 5 (Drosophila)	protein-coding	388585	ENSG00000197921	GO:0000122|GO:0001078|GO:0002062|GO:0003682|GO:0003690|GO:0005575|GO:0005654|GO:0006461|GO:0007155|GO:0007219|GO:0007224|GO:0007420|GO:0008134|GO:0008284|GO:0014003|GO:0021537|GO:0021781|GO:0021861|GO:0021915|GO:0022010|GO:0030513|GO:0031641|GO:0042491|GO:0042517|GO:0042668|GO:0043010|GO:0045595|GO:0045665|GO:0045747|GO:0045893|GO:0045944|GO:0046427|GO:0046983|GO:0048469|GO:0048661|GO:0048708|GO:…	chr1	2460184	2461684	-	HGNC:19764|MIM:607348|HPRD:16240|Vega:OTTHUMG00000000793
115110	0.0	0.0	0.0	0.0	0.0	0.0	LOC115110		uncharacterized LOC115110	miscRNA	115110			chr1	2481359	2484284	-
100133445	0.0	0.0	0.0	0.0	0.0	0.0	LOC100133445		uncharacterized LOC100133445	miscRNA	100133445			chr1	2487208	2488450	-
8764	0.0	0.0	0.0	0.0	0.0	0.0	TNFRSF14	ATAR|CD270|HVEA|HVEM|LIGHTR|TR2	tumor necrosis factor receptor superfamily, member 14	protein-coding	8764	ENSG00000157873	GO:0005031|GO:0005515|GO:0005886|GO:0005887|GO:0006955|GO:0007166|GO:0009897|GO:0019048|GO:0031295|GO:0031625|GO:0033209|GO:0046642|GO:0050731|GO:0050829|GO:0050830	chr1	2487291	2495268	+	HGNC:11912|MIM:602746|HPRD:04122|Vega:OTTHUMG00000000792
100131742	0.0	0.0	0.0	0.0	0.0	0.0	LOC100131742		uncharacterized LOC100131742	unknown	100131742			chr1	2495677	2496108	+
100996583	0.0	0.0	0.0	0.0	0.0	0.0	LOC100996583		uncharacterized LOC100996583	miscRNA	100996583	ENSG00000228037		chr1	2512999	2515972	+
127281	8.224139	307.9335	8.743571	397.48685	8.582274	393.0	FAM213B	C1orf93	family with sequence similarity 213, member B	protein-coding	127281	ENSG00000157870	GO:0001516|GO:0005829|GO:0016616|GO:0019369|GO:0019371|GO:0044281	chr1	2517899	2522908	+	HGNC:28390|HPRD:14513|Vega:OTTHUMG00000000847
79258	0.0	0.0	0.0	0.0	0.0	1.0	MMEL1	MMEL2|NEP2|NEPII|NL1|NL2|SEP	membrane metallo-endopeptidase-like 1	protein-coding	79258	ENSG00000142606	GO:0004222|GO:0005615|GO:0005783|GO:0005794|GO:0006508|GO:0008270|GO:0016021	chr1	2522081	2564481	-	HGNC:14668|HPRD:07024|Vega:OTTHUMG00000000846
100287898	0.0	0.6184211	0.0	0.0	0.0	0.0	TTC34		tetratricopeptide repeat domain 34	protein-coding	100287898	ENSG00000215912		chr1	2572807	2706230	-	HGNC:34297
101929067	0.0	0.0	0.0	0.0	0.0	0.0	LOC101929067		uncharacterized LOC101929067	protein-coding	101929067			chr1	2594829	2598393	-
140625	0.0	0.0	0.0	0.0	0.0	0.0	ACTRT2	ARPM2|ARPT2|Arp-T2|HARPM2	actin-related protein T2	protein-coding	140625	ENSG00000169717	GO:0005737|GO:0005856	chr1	2938046	2939467	+	HGNC:24026|MIM:608535|HPRD:12254|Vega:OTTHUMG00000000562
440556	0.0	0.0	0.1088079	1.0	0.0	0.0	LINC00982		long intergenic non-protein coding RNA 982	miscRNA	440556	ENSG00000177133		chr1	2976181	2984289	-	HGNC:48664
63976	4.2055917	19.0	4.2787333	18.0	3.8707798	15.0	PRDM16	MEL1|PFM13	PR domain containing 16	protein-coding	63976	ENSG00000142611	GO:0000122|GO:0003713|GO:0005515|GO:0005634|GO:0006351|GO:0017053|GO:0022008|GO:0030512|GO:0030853|GO:0035019|GO:0043457|GO:0043565|GO:0043586|GO:0045892|GO:0045893|GO:0046332|GO:0046872|GO:0050872|GO:0050873|GO:0060021	chr1	2985742	3355185	+	HGNC:14000|MIM:605557|HPRD:16122|Vega:OTTHUMG00000000581
100420339	0.0	0.0	0.0	0.0	0.0	0.0	LOC100420339		opioid growth factor receptor pseudogene	pseudo	100420339			chr1	2986222	2987261	+
100422968	0.0	0.0	0.0	0.0	0.0	0.0	MIR4251		microRNA 4251	miscRNA	100422968			chr1	3044539	3044599	+	HGNC:38370|miRBase:MI0015861
27237	7.247819	156.51474	8.196969	272.1316	7.6697035	208.77632	ARHGEF16	GEF16|NBR	Rho guanine nucleotide exchange factor (GEF) 16	protein-coding	27237	ENSG00000130762	GO:0005089|GO:0005515|GO:0005543|GO:0005829|GO:0007264|GO:0017048|GO:0030165|GO:0030971|GO:0032863|GO:0032864|GO:0043065|GO:0048011|GO:0051056|GO:0060326|GO:0090004|GO:0097190	chr1	3371147	3397677	+	HGNC:15515|HPRD:12478|Vega:OTTHUMG00000000625
1953	9.022017	535.3552	6.6937704	96.0	6.7188706	108.00702	MEGF6	EGFL3	multiple EGF-like-domains 6	protein-coding	1953		GO:0005509|GO:0005515|GO:0005575|GO:0005576|GO:0008150	chr1	3404506	3528059	-	HGNC:3232|MIM:604266|HPRD:11973
693135	0.0	0.0	0.0	0.0	0.0	0.0	MIR551A	MIRN551A	microRNA 551a	miscRNA	693135			chr1	3477260	3477354	-	HGNC:32806|MIM:615148|miRBase:MI0003556
127262	10.101887	1131.658	9.746825	796.76855	9.491726	738.1842	TPRG1L	FAM79A|RP11-46F15.3|h-mover|mover	tumor protein p63 regulated 1-like	protein-coding	127262	ENSG00000158109	GO:0008021|GO:0030054|GO:0042802	chr1	3541556	3546694	+	HGNC:27007|MIM:611460|HPRD:14037|Vega:OTTHUMG00000000609
49856	10.591322	1588.7292	9.712878	778.2397	9.372035	679.41345	WRAP73	WDR8	WD repeat containing, antisense to TP73	protein-coding	49856	ENSG00000116213	GO:0005737|GO:0005813	chr1	3547331	3566671	-	HGNC:12759|MIM:606040|HPRD:06918|Vega:OTTHUMG00000000612
7161	6.186483	75.0	8.361473	305.0	7.978937	258.6842	TP73	P73	tumor protein p73	protein-coding	7161	ENSG00000078900	GO:0000122|GO:0000187|GO:0000785|GO:0001822|GO:0001836|GO:0002039|GO:0003682|GO:0003684|GO:0003690|GO:0003700|GO:0005515|GO:0005634|GO:0005667|GO:0005829|GO:0006298|GO:0006351|GO:0006954|GO:0006974|GO:0006978|GO:0007050|GO:0008134|GO:0008630|GO:0009791|GO:0010165|GO:0010243|GO:0010332|GO:0019901|GO:0021766|GO:0031571|GO:0033326|GO:0034644|GO:0042771|GO:0042802|GO:0043065|GO:0043508|GO:0043524|GO:…	chr1	3569129	3652765	+	HGNC:12003|MIM:601990|HPRD:03587|Vega:OTTHUMG00000000610
100506635	0.0	0.0	0.0	0.0	0.0	0.0	LOC100506635		uncharacterized LOC100506635	protein-coding	100506635			chr1	3591416	3591970	-
57212	9.268755	635.2105	10.032038	970.93427	9.838386	938.6844	TP73-AS1	KIAA0495|PDAM	TP73 antisense RNA 1	miscRNA	57212	ENSG00000227372	GO:0005576	chr1	3652548	3663937	-	HGNC:29052|HPRD:13803
148870	0.0	0.0	0.0	0.0	0.0	0.0	CCDC27		coiled-coil domain containing 27	protein-coding	148870	ENSG00000162592		chr1	3668965	3688209	+	HGNC:26546|HPRD:08141|Vega:OTTHUMG00000003504
388588	5.255808	39.345963	5.6870317	47.776318	4.797454	28.513334	SMIM1	Vel	small integral membrane protein 1	protein-coding	388588	ENSG00000235169	GO:0016021	chr1	3689325	3692546	+	HGNC:44204|MIM:615242|Vega:OTTHUMG00000003505
57470	10.866491	1922.579	10.663878	1504.5017	10.425356	1409.988	LRRC47		leucine rich repeat containing 47	protein-coding	57470	ENSG00000130764	GO:0003723|GO:0004826|GO:0005515	chr1	3696784	3713068	-	HGNC:29207|HPRD:13837|Vega:OTTHUMG00000003506
9731	10.070772	1107.5132	9.990304	943.24945	9.801123	914.7499	CEP104	GlyBP|KIAA0562	centrosomal protein 104kDa	protein-coding	9731	ENSG00000116198	GO:0005814	chr1	3728645	3773797	-	HGNC:24866|HPRD:11091|Vega:OTTHUMG00000003507
1677	7.0175066	133.42105	7.147727	131.5	6.518478	94.0	DFFB	CAD|CPAN|DFF-40|DFF2|DFF40	DNA fragmentation factor, 40kDa, beta polypeptide (caspase-activated DNase)	protein-coding	1677	ENSG00000169598	GO:0000790|GO:0003677|GO:0004516|GO:0004536|GO:0005634|GO:0005654|GO:0005829|GO:0006309|GO:0006915|GO:0006917|GO:0006921|GO:0019899|GO:0030263|GO:0035556	chr1	3773831	3801993	+	HGNC:2773|MIM:601883|HPRD:03532|Vega:OTTHUMG00000003525
339448	8.534049	381.7237	9.34457	602.8947	9.303622	647.9473	C1orf174	RP13-531C17.2	chromosome 1 open reading frame 174	protein-coding	339448	ENSG00000198912	GO:0005634	chr1	3805697	3816857	-	HGNC:27915|HPRD:17353|Vega:OTTHUMG00000003739
100133612	0.0	0.0	0.0	0.0	0.0	0.0	LOC100133612		uncharacterized LOC100133612	miscRNA	100133612	ENSG00000236423		chr1	3816968	3832011	+
728716	0.0	0.0	0.0	0.0	0.0	0.0	LOC728716		uncharacterized LOC728716	miscRNA	728716			chr1	4000672	4012643	+
644357	0.0	0.0	0.0	0.0	0.0	0.0	LOC644357		eukaryotic translation elongation factor 1 delta (guanine nucleotide exchange protein) pseudogene	pseudo	644357			chr1	4235523	4235959	-
284661	0.0	0.0	0.0	0.0	0.0	0.0	LOC284661		uncharacterized LOC284661	miscRNA	284661	ENSG00000235054		chr1	4472111	4484744	+
55966	0.0	1.0	2.430736	5.0	1.9638891	4.0	AJAP1	MOT8|RP3-426F10.1|SHREW-1|SHREW1	adherens junctions associated protein 1	protein-coding	55966	ENSG00000196581	GO:0005912|GO:0007155|GO:0016021|GO:0016323|GO:0016324	chr1	4715105	4843851	+	HGNC:30801|MIM:610972|HPRD:15339|Vega:OTTHUMG00000000645
100616489	0.0	0.0	0.0	0.0	0.0	0.0	MIR4417		microRNA 4417	miscRNA	100616489	ENSG00000264341		chr1	5624131	5624203	+	HGNC:41535|miRBase:MI0016753
100287877	0.0	0.0	0.0	0.0	0.0	0.0	LOC100287877		uncharacterized LOC100287877	unknown	100287877			chr1	5768231	5772255	-
100616421	0.0	0.0	0.0	0.0	0.0	0.0	MIR4689		microRNA 4689	miscRNA	100616421	ENSG00000264101		chr1	5922732	5922801	-	HGNC:41895|miRBase:MI0017322
261734	8.225436	308.21054	8.893185	440.92105	8.566734	388.78946	NPHP4	POC10|SLSN4	nephronophthisis 4	protein-coding	261734	ENSG00000131697	GO:0005198|GO:0005515|GO:0005813|GO:0005829|GO:0005911|GO:0005923|GO:0005929|GO:0005932|GO:0007165|GO:0007632|GO:0016020|GO:0016337|GO:0030036|GO:0035329|GO:0060041	chr1	5922868	6052533	-	HGNC:19104|MIM:607215|HPRD:06238|Vega:OTTHUMG00000000701
8514	6.6297174	101.97369	7.096147	126.88158	6.5488515	96.0	KCNAB2	AKR6A5|HKvbeta2|HKvbeta2.1|HKvbeta2.2|KCNA2B|KV-BETA-2	potassium voltage-gated channel, shaker-related subfamily, beta member 2	protein-coding	8514	ENSG00000069424	GO:0005249|GO:0005737|GO:0005886|GO:0007268|GO:0015459|GO:0016021|GO:0044224|GO:0051291	chr1	6052358	6161253	+	HGNC:6229|MIM:601142|HPRD:03090|Vega:OTTHUMG00000000795
26038	7.496823	186.0	6.7087207	97.0	7.303739	162.0	CHD5	CHD-5	chromodomain helicase DNA binding protein 5	protein-coding	26038	ENSG00000116254	GO:0003677|GO:0005524|GO:0005634|GO:0006351|GO:0006355|GO:0008026|GO:0008270|GO:0016568	chr1	6161847	6240194	-	HGNC:16816|MIM:610771|HPRD:10828|Vega:OTTHUMG00000000952
101928723	0.0	0.0	0.0	0.0	0.0	0.0	LOC101928723		uncharacterized LOC101928723	protein-coding	101928723			chr1	6161847	6165323	-
6146	13.155887	9398.551	12.894306	7060.2217	13.195747	9620.248	RPL22	EAP|HBP15|HBP15/L22|L22	ribosomal protein L22	protein-coding	6146	ENSG00000116251	GO:0000184|GO:0003723|GO:0003735|GO:0005737|GO:0005829|GO:0006412|GO:0006413|GO:0006414|GO:0006415|GO:0006614|GO:0008201|GO:0010467|GO:0016032|GO:0016070|GO:0016071|GO:0019058|GO:0019083|GO:0022625|GO:0030529|GO:0044267|GO:0046632	chr1	6245080	6259679	-	HGNC:10315|MIM:180474|HPRD:01602|Vega:OTTHUMG00000000953
388591	5.658104	52.0	5.232657	34.86842	4.9926677	32.644733	RNF207	C1orf188	ring finger protein 207	protein-coding	388591	ENSG00000158286	GO:0005622|GO:0008270	chr1	6266189	6281359	+	HGNC:32947|HPRD:08119|HPRD:13536|Vega:OTTHUMG00000001089
23463	11.360419	2707.5173	11.8299	3375.9824	11.672763	3347.5125	ICMT	HSTE14|MST098|MSTP098|PCCMT|PCMT|PPMT	isoprenylcysteine carboxyl methyltransferase	protein-coding	23463	ENSG00000116237	GO:0001701|GO:0001889|GO:0003880|GO:0004671|GO:0005783|GO:0005789|GO:0006464|GO:0006481|GO:0006612|GO:0008140|GO:0008284|GO:0016020|GO:0016021|GO:0035264|GO:0046578	chr1	6281253	6296044	-	HGNC:5350|MIM:605851|HPRD:09321|Vega:OTTHUMG00000001254
148645	4.392731	21.631578	4.677864	23.736843	4.720182	27.026316	LINC00337	C1orf211|NCRNA00337	long intergenic non-protein coding RNA 337	miscRNA	148645	ENSG00000225077		chr1	6296300	6299502	+	HGNC:28620|HPRD:17550
390992	0.0	0.0	0.0	0.0	0.0	0.0	HES3	bHLHb43	hairy and enhancer of split 3 (Drosophila)	protein-coding	390992	ENSG00000173673	GO:0000122|GO:0001701|GO:0003677|GO:0005634|GO:0006351|GO:0008134|GO:0021555|GO:0021557|GO:0021558|GO:0021575|GO:0030901|GO:0045944|GO:0046983|GO:0060164	chr1	6304252	6305638	+	HGNC:26226|MIM:609971|HPRD:18618|Vega:OTTHUMG00000001271
387509	8.266987	317.21622	7.050242	122.9079	6.5249257	94.42104	GPR153	PGR1	G protein-coupled receptor 153	protein-coding	387509	ENSG00000158292	GO:0004930|GO:0005886|GO:0016021	chr1	6307406	6321035	-	HGNC:23618|MIM:614269|HPRD:13600|Vega:OTTHUMG00000001272
11332	11.745572	3536.0132	12.120366	4128.9463	11.734965	3494.9985	ACOT7	ACH1|ACT|BACH|CTE-II|LACH|LACH1|RP1-120G22.10|hBACH	acyl-CoA thioesterase 7	protein-coding	11332	ENSG00000097021	GO:0000062|GO:0003824|GO:0004091|GO:0005737|GO:0005739|GO:0005829|GO:0006629|GO:0009062|GO:0016290|GO:0043005|GO:0044297	chr1	6324332	6453826	-	HGNC:24157|MIM:602587|HPRD:12517|Vega:OTTHUMG00000001295
100130071	0.0	0.0	0.0	0.0	0.0	0.0	LOC100130071		GSQS6193	unknown	100130071			chr1	6326515	6327292	+
54626	8.726822	436.29437	3.430736	10.0	2.1253526	4.4736843	HES2	bHLHb40	hairy and enhancer of split 2 (Drosophila)	protein-coding	54626	ENSG00000069812	GO:0003690|GO:0005634|GO:0006351|GO:0008134|GO:0045892|GO:0046983	chr1	6475294	6479979	-	HGNC:16005|MIM:609970|HPRD:13649|Vega:OTTHUMG00000000752
83715	7.6654243	209.0581	1.6937704	3.0	0.9638891	2.0	ESPN	DFNB36	espin	protein-coding	83715	ENSG00000187017	GO:0005737|GO:0005903|GO:0007605|GO:0007626|GO:0017124|GO:0030046|GO:0031941|GO:0032420|GO:0032426|GO:0051015|GO:0051491|GO:0051494	chr1	6484848	6521004	+	HGNC:13281|MIM:606351|HPRD:06962|Vega:OTTHUMG00000000753
100422975	0.0	0.0	0.0	0.0	0.0	0.0	MIR4252		microRNA 4252	miscRNA	100422975	ENSG00000265392		chr1	6489894	6489956	-	HGNC:38384|miRBase:MI0015864
8718	8.118616	286.21436	7.206654	136.98235	7.257808	156.92368	TNFRSF25	APO-3|DDR3|DR3|LARD|TNFRSF12|TR3|TRAMP|WSL-1|WSL-LR	tumor necrosis factor receptor superfamily, member 25	protein-coding	8718	ENSG00000215788	GO:0004872|GO:0005031|GO:0005576|GO:0005829|GO:0005886|GO:0005887|GO:0006915|GO:0006917|GO:0007165|GO:0007166|GO:0033209|GO:0042981|GO:0097190	chr1	6521214	6526255	-	HGNC:11910|MIM:603366|HPRD:04532|Vega:OTTHUMG00000000831
57449	10.140306	1162.1998	9.157379	529.53076	8.930334	500.22897	PLEKHG5	DSMA4|GEF720|Syx|Tech	pleckstrin homology domain containing, family G (with RhoGef domain) member 5	protein-coding	57449	ENSG00000171680	GO:0004871|GO:0005089|GO:0005543|GO:0005829|GO:0005886|GO:0007264|GO:0035023|GO:0043065|GO:0043123|GO:0043542|GO:0048011|GO:0048471|GO:0051056|GO:0097190	chr1	6526152	6580121	-	HGNC:29105|MIM:611101|HPRD:11104|Vega:OTTHUMG00000000905
79707	9.670418	839.1317	9.653188	746.6973	9.695208	849.99994	NOL9	Grc3|NET6	nucleolar protein 9	protein-coding	79707	ENSG00000162408	GO:0000460|GO:0003723|GO:0005524|GO:0005730|GO:0051731	chr1	6581407	6614658	-	HGNC:26265|HPRD:08667|Vega:OTTHUMG00000000904
80835	0.0	0.0	2.1088078	4.0	0.0	0.0	TAS1R1	GPR70|T1R1|TR1	taste receptor, type 1, member 1	protein-coding	80835	ENSG00000173662	GO:0005886|GO:0008527|GO:0016021|GO:0046982|GO:0050912|GO:0050917	chr1	6615338	6639817	+	HGNC:14448|MIM:606225|HPRD:06939|Vega:OTTHUMG00000001441
3104	8.357195	337.68423	8.66177	375.57614	8.196834	300.85913	ZBTB48	HKR3|ZNF855|pp9964	zinc finger and BTB domain containing 48	protein-coding	3104	ENSG00000204859	GO:0003677|GO:0003700|GO:0005634|GO:0005730|GO:0005737|GO:0006351|GO:0046872	chr1	6640051	6649340	+	HGNC:4930|MIM:165270|HPRD:01316|Vega:OTTHUMG00000001438
9903	11.775789	3610.856	10.648198	1488.2383	10.102851	1127.5394	KLHL21		kelch-like family member 21	protein-coding	9903	ENSG00000162413	GO:0000910|GO:0004842|GO:0005737|GO:0005827|GO:0007067|GO:0016567|GO:0031463|GO:0051322	chr1	6650784	6662958	-	HGNC:29041|HPRD:17239|Vega:OTTHUMG00000001437
148479	9.188886	601.0	10.000572	949.9868	9.679016	840.5132	PHF13	PHF5|SPOC1	PHD finger protein 13	protein-coding	148479	ENSG00000116273	GO:0000278|GO:0003682|GO:0005634|GO:0005654|GO:0007059|GO:0007076|GO:0008270|GO:0016568|GO:0035064|GO:0051301	chr1	6673756	6684093	+	HGNC:22983|HPRD:10150|Vega:OTTHUMG00000001439
90326	8.458492	362.24667	8.9363	454.29724	8.603658	398.8684	THAP3		THAP domain containing, apoptosis associated protein 3	protein-coding	90326	ENSG00000041988	GO:0003677|GO:0005515|GO:0046872	chr1	6684925	6695646	+	HGNC:20855|MIM:612532|HPRD:18178|Vega:OTTHUMG00000001440
55735	10.840729	1888.552	11.067485	1990.1716	10.940322	2014.8163	DNAJC11	dJ126A5.1	DnaJ (Hsp40) homolog, subfamily C, member 11	protein-coding	55735	ENSG00000007923	GO:0005743	chr1	6694228	6761966	-	HGNC:25570|MIM:614827|HPRD:07112|Vega:OTTHUMG00000001443
100505887	0.0	0.0	0.0	0.0	0.0	0.0	LOC100505887		uncharacterized LOC100505887	miscRNA	100505887	ENSG00000228750		chr1	6787587	6790072	+
100996592	0.0	0.0	0.0	0.0	0.0	0.0	LOC100996592		uncharacterized LOC100996592	miscRNA	100996592			chr1	6843952	6845040	-
23261	9.095868	563.47363	9.446253	646.92084	9.299045	645.89465	CAMTA1	CANPMR	calmodulin binding transcription activator 1	protein-coding	23261	ENSG00000171735	GO:0003677|GO:0005634|GO:0005737|GO:0006351|GO:0006355	chr1	6845384	7829766	+	HGNC:18806|MIM:611501|HPRD:16681|Vega:OTTHUMG00000001212
100270828	0.0	0.0	0.0	0.0	0.0	0.0	RPL37P9	RPL37_1_4	ribosomal protein L37 pseudogene 9	pseudo	100270828			chr1	6894388	6894660	-	HGNC:35688
100129476	0.0	0.0	0.0	0.0	0.0	0.0	LOC100129476		uncharacterized LOC100129476	unknown	100129476			chr1	7110002	7111831	-
101928836	0.0	0.0	0.0	0.0	0.0	0.0	LOC101928836		uncharacterized LOC101928836	miscRNA	101928836			chr1	7500884	7501574	-
101928811	0.0	0.0	0.0	0.0	0.0	0.0	LOC101928811		uncharacterized LOC101928811	miscRNA	101928811			chr1	7677477	7680682	-
9341	11.855718	3816.5498	11.022499	1929.0721	11.176745	2373.5918	VAMP3	CEB	vesicle-associated membrane protein 3	protein-coding	9341	ENSG00000049245	GO:0001921|GO:0005515|GO:0005886|GO:0006461|GO:0006887|GO:0006904|GO:0006944|GO:0016021|GO:0016192|GO:0016324|GO:0017075|GO:0017156|GO:0030054|GO:0030136|GO:0030141|GO:0030665|GO:0031201|GO:0034446|GO:0042147|GO:0043001|GO:0043005|GO:0045202|GO:0055037	chr1	7831329	7841492	+	HGNC:12644|MIM:603657|HPRD:04711|Vega:OTTHUMG00000001225
8863	7.334075	166.1579	8.150251	263.46054	8.352869	335.2237	PER3	GIG13	period circadian clock 3	protein-coding	8863	ENSG00000049246	GO:0000122|GO:0004871|GO:0005634|GO:0005737|GO:0006351|GO:0007623	chr1	7844489	7905240	+	HGNC:8847|MIM:603427|HPRD:09138|Vega:OTTHUMG00000001216
10911	0.0	0.0	0.0	0.0	0.0	0.0	UTS2	PRO1068|U-II|UCN2|UII	urotensin 2	protein-coding	10911	ENSG00000049247	GO:0001666|GO:0003105|GO:0005102|GO:0005179|GO:0005576|GO:0005615|GO:0006936|GO:0007204|GO:0007268|GO:0008217|GO:0010459|GO:0010460|GO:0010763|GO:0010841|GO:0032224|GO:0032967|GO:0033574|GO:0035811|GO:0035814|GO:0042493|GO:0045597|GO:0045766|GO:0045776|GO:0045777|GO:0045909|GO:0046005|GO:0046676|GO:0048146	chr1	7907672	7913551	-	HGNC:12636|MIM:604097|HPRD:04976|Vega:OTTHUMG00000001218
3604	6.4170957	88.0	7.5728703	176.56581	7.199777	150.73683	TNFRSF9	4-1BB|CD137|CDw137|ILA	tumor necrosis factor receptor superfamily, member 9	protein-coding	3604		GO:0004872|GO:0005615|GO:0005887|GO:0006917|GO:0008285|GO:0009897|GO:0019955|GO:0070207|GO:2001180|GO:2001183	chr1	7975931	8003225	-	HGNC:11924|MIM:602250|HPRD:03767
11315	12.341441	5344.2695	12.821867	6714.4766	12.671604	6689.6484	PARK7	DJ-1|DJ1	parkinson protein 7	protein-coding	11315	ENSG00000116288	GO:0003729|GO:0004601|GO:0005515|GO:0005634|GO:0005737|GO:0005739|GO:0006508|GO:0006914|GO:0006954|GO:0007005|GO:0007338|GO:0008219|GO:0008233|GO:0008344|GO:0032091|GO:0042743|GO:0042803|GO:0043523|GO:0043524|GO:0050727|GO:0050821|GO:0051583|GO:0051899|GO:0051920|GO:0060081|GO:0060548|GO:0060765|GO:0070301|GO:2000277|GO:2001237	chr1	8021714	8045342	+	HGNC:16369|MIM:602533|HPRD:03961|Vega:OTTHUMG00000001210
54206	12.7747965	7216.7446	12.475241	5280.406	12.734974	6990.0366	ERRFI1	GENE-33|MIG-6|MIG6|RALT	ERBB receptor feedback inhibitor 1	protein-coding	54206	ENSG00000116285	GO:0005100|GO:0005515|GO:0005634|GO:0005737|GO:0006950|GO:0007175|GO:0019901|GO:0031234|GO:0031953|GO:0032321|GO:0043589|GO:0045616|GO:0048286|GO:0060426|GO:0060428	chr1	8071779	8086393	-	HGNC:18185|MIM:608069|HPRD:09218|Vega:OTTHUMG00000001221
390993	0.0	0.0	0.0	0.0	0.0	0.0	RPL7AP18	RPL7A_1_5	ribosomal protein L7a pseudogene 18	pseudo	390993			chr1	8117241	8118547	-	HGNC:35613
100129776	0.0	0.0	0.0	0.0	0.0	0.0	LOC100129776		eukaryotic translation initiation factor 2, subunit 3 gamma, 52kDa pseudogene	pseudo	100129776			chr1	8249886	8252833	+
50651	6.0155134	66.61842	5.2787333	36.0	5.231504	38.522106	SLC45A1	DNB5	solute carrier family 45, member 1	protein-coding	50651	ENSG00000162426	GO:0008643|GO:0015293|GO:0016021	chr1	8378145	8404227	+	HGNC:17939|MIM:605763|Vega:OTTHUMG00000000503
473	9.973226	1035.1052	10.146195	1050.8839	9.910372	986.7105	RERE	ARG|ARP|ATN1L|DNB1	arginine-glutamic acid dipeptide (RE) repeats	protein-coding	473	ENSG00000142599	GO:0000118|GO:0003682|GO:0003700|GO:0005515|GO:0005634|GO:0005730|GO:0005739|GO:0006338|GO:0006351|GO:0006607|GO:0007275|GO:0008267|GO:0008270|GO:0043565	chr1	8412464	8877699	-	HGNC:9965|MIM:605226|HPRD:05566|Vega:OTTHUMG00000001765
100270823	0.0	0.0	0.0	0.0	0.0	0.0	RPL7P11	RPL7_1_6	ribosomal protein L7 pseudogene 11	pseudo	100270823			chr1	8810469	8811150	+	HGNC:35667
644896	0.0	0.0	0.0	0.0	0.0	0.0	RPL7P7	RPL7_1_7	ribosomal protein L7 pseudogene 7	pseudo	644896			chr1	8846188	8847010	-	HGNC:36895
100128662	0.0	0.0	0.0	0.0	0.0	0.0	RPL27P3		ribosomal protein L27 pseudogene	pseudo	100128662			chr1	8858497	8859616	+
100131143	0.0	0.0	0.0	0.0	0.0	0.0	RPL23AP19	RPL23A_2_8	ribosomal protein L23a pseudogene 19	pseudo	100131143			chr1	8891066	8891437	+	HGNC:36708
2023	15.295302	41408.477	16.192617	69455.89	15.911388	63193.977	ENO1	ENO1L1|MPB1|NNE|PPH	enolase 1, (alpha)	protein-coding	2023	ENSG00000074800	GO:0000015|GO:0000122|GO:0000287|GO:0003677|GO:0003700|GO:0003714|GO:0004634|GO:0005515|GO:0005634|GO:0005737|GO:0005829|GO:0005886|GO:0005975|GO:0006006|GO:0006094|GO:0006096|GO:0006351|GO:0009615|GO:0030308|GO:0031430|GO:0044281|GO:0045892|GO:0070062	chr1	8921059	8939151	-	HGNC:3350|MIM:172430|HPRD:01400|Vega:OTTHUMG00000001773
100505975	0.0	1.0	1.1088079	2.0	1.9638891	4.0	ENO1-AS1		ENO1 antisense RNA 1	miscRNA	100505975	ENSG00000230679		chr1	8938894	8939943	+	HGNC:40214
100113373	0.0	0.0	0.0	0.0	0.0	0.0	HMGN2P17		high mobility group nucleosomal binding domain 2 pseudogene 17	pseudo	100113373			chr1	8953470	8954662	+	HGNC:39381
765	0.0	0.0	0.0	0.0	0.0	0.0	CA6	CA-VI|GUSTIN	carbonic anhydrase VI	protein-coding	765	ENSG00000131686	GO:0004089|GO:0005576|GO:0005615|GO:0005737|GO:0006730|GO:0008270|GO:0015701|GO:0044281	chr1	9005893	9035148	+	HGNC:1380|MIM:114780|HPRD:00264|Vega:OTTHUMG00000001763
155184	0.0	0.0	1.1088079	2.0	0.0	0.0	SLC2A7	GLUT7	solute carrier family 2 (facilitated glucose transporter), member 7	protein-coding	155184	ENSG00000197241	GO:0005886|GO:0008643|GO:0016021|GO:0022891|GO:0055085	chr1	9063359	9086404	-	HGNC:13445|MIM:610371|HPRD:15365|Vega:OTTHUMG00000057499
6518	3.5426266	12.0	0.0	0.0	0.0	1.0	SLC2A5	GLUT-5|GLUT5	solute carrier family 2 (facilitated glucose/fructose transporter), member 5	protein-coding	6518		GO:0005353|GO:0005355|GO:0005886|GO:0005975|GO:0008645|GO:0015755|GO:0015758|GO:0016021|GO:0016324|GO:0044281|GO:0055085|GO:0071332	chr1	9097005	9129887	-	HGNC:11010|MIM:138230|HPRD:00690
80045	5.6245303	50.80386	4.518199	21.25	4.0591474	17.092106	GPR157		G protein-coupled receptor 157	protein-coding	80045		GO:0004930|GO:0005886|GO:0016021	chr1	9164476	9189229	-	HGNC:23687|HPRD:17068
407040	0.0	0.0	0.0	0.0	0.0	0.0	MIR34A	MIRN34A|miRNA34A|mir-34	microRNA 34a	miscRNA	407040	ENSG00000207865		chr1	9211727	9211836	-	HGNC:31635|MIM:611172|miRBase:MI0000268
727721	0.0	0.0	0.0	0.0	0.0	0.0	LOC727721		uncharacterized LOC727721	unknown	727721			chr1	9241898	9257040	-
9563	9.373989	683.27637	9.115983	514.5526	8.705046	427.9079	H6PD	CORTRD1|G6PDH|GDH	hexose-6-phosphate dehydrogenase (glucose 1-dehydrogenase)	protein-coding	9563	ENSG00000049239	GO:0004345|GO:0005739|GO:0005788|GO:0006098|GO:0017057|GO:0030246|GO:0047936|GO:0050661|GO:0097305	chr1	9294863	9331394	+	HGNC:4795|MIM:138090|HPRD:00681|Vega:OTTHUMG00000001768
80176	8.012804	265.9737	8.24836	282.0	7.9732757	257.67105	SPSB1	SSB-1|SSB1	splA/ryanodine receptor domain and SOCS box containing 1	protein-coding	80176	ENSG00000171621	GO:0005737|GO:0016567|GO:0035556	chr1	9352941	9429590	+	HGNC:30628|MIM:611657|HPRD:18106|Vega:OTTHUMG00000001279
100506022	0.0	0.0	0.0	0.0	0.0	0.0	LOC100506022		uncharacterized LOC100506022	miscRNA	100506022			chr1	9486258	9489055	-
84275	9.825824	934.5705	9.909133	891.6448	9.943672	1009.7502	SLC25A33	BMSC-MCP|PNC1	solute carrier family 25 (pyrimidine nucleotide carrier), member 33	protein-coding	84275	ENSG00000171612	GO:0005743|GO:0006810|GO:0016021	chr1	9599528	9642831	+	HGNC:29681|MIM:610816|HPRD:14631|Vega:OTTHUMG00000001322
642740	0.0	0.0	0.0	0.0	0.0	0.0	RPL9P11	RPL9_1_9	ribosomal protein L9 pseudogene 11	pseudo	642740			chr1	9636463	9637139	+	HGNC:35621
199953	8.865978	480.4737	9.618594	729.0058	9.129553	574.3014	TMEM201	NET5	transmembrane protein 201	protein-coding	199953	ENSG00000188807	GO:0005637|GO:0016021	chr1	9648932	9674935	+	HGNC:33719|HPRD:17991|Vega:OTTHUMG00000057457
5293	9.443218	716.8631	9.036523	486.9786	8.522561	377.0658	PIK3CD	P110DELTA|PI3K|p110D	phosphatidylinositol-4,5-bisphosphate 3-kinase, catalytic subunit delta	protein-coding	5293	ENSG00000171608	GO:0001779|GO:0001782|GO:0001816|GO:0002250|GO:0002551|GO:0002679|GO:0005515|GO:0005524|GO:0005829|GO:0005886|GO:0005942|GO:0006468|GO:0006644|GO:0006661|GO:0006954|GO:0007165|GO:0007173|GO:0008543|GO:0010818|GO:0014065|GO:0016303|GO:0030101|GO:0030217|GO:0030593|GO:0035004|GO:0035005|GO:0035747|GO:0035754|GO:0036092|GO:0038095|GO:0042110|GO:0042113|GO:0043303|GO:0044281|GO:0045087|GO:0046934|GO:…	chr1	9711790	9789172	+	HGNC:8977|MIM:602839|Vega:OTTHUMG00000001450
644997	0.0	0.0	0.0	0.0	0.0	0.0	C1orf200		chromosome 1 open reading frame 200	miscRNA	644997	ENSG00000179840		chr1	9712668	9714644	-	HGNC:32346|Vega:OTTHUMG00000001452
100270883	0.0	0.0	0.0	0.0	0.0	0.0	RPL26P7	RPL26_1_10	ribosomal protein L26 pseudogene 7	pseudo	100270883			chr1	9722346	9722686	-	HGNC:37030
101929074	0.0	0.0	0.0	0.0	0.0	0.0	LOC101929074		uncharacterized LOC101929074	miscRNA	101929074			chr1	9740903	9747627	-
22883	10.958026	2048.5137	11.441102	2578.461	11.143371	2319.312	CLSTN1	ALC-ALPHA|CDHR12|CSTN1|PIK3CD|XB31alpha|alcalpha1|alcalpha2	calsyntenin 1	protein-coding	22883	ENSG00000171603	GO:0000139|GO:0005509|GO:0005576|GO:0005634|GO:0005789|GO:0005886|GO:0007156|GO:0016021|GO:0030054|GO:0042995|GO:0045211	chr1	9789079	9884584	-	HGNC:17447|MIM:611321|HPRD:10837|Vega:OTTHUMG00000001451
645010	0.0	0.0	0.0	0.0	0.0	0.0	FLJ16126		uncharacterized LOC645010	unknown	645010			chr1	9887668	9888329	-
56998	11.096853	2255.4333	10.513015	1355.1215	10.443534	1427.866	CTNNBIP1	ICAT	catenin, beta interacting protein 1	protein-coding	56998	ENSG00000178585	GO:0000122|GO:0001658|GO:0002528|GO:0005515|GO:0005634|GO:0005737|GO:0005829|GO:0008013|GO:0009952|GO:0016055|GO:0030178|GO:0030877|GO:0032091|GO:0043392|GO:0043433|GO:0045657|GO:0045669|GO:0048662|GO:0060633|GO:0070016|GO:0072201	chr1	9908334	9970316	-	HGNC:16913|MIM:607758|HPRD:09677|Vega:OTTHUMG00000001796
84328	8.695158	426.82294	8.651322	372.86627	9.002624	525.93256	LZIC		leucine zipper and CTNNBIP1 domain containing	protein-coding	84328	ENSG00000162441	GO:0007417|GO:0008013|GO:0010212	chr1	9989776	10002826	-	HGNC:17497|MIM:610458|HPRD:14340
64802	9.436606	713.5854	9.598937	719.1403	9.504017	744.50006	NMNAT1	LCA9|NMNAT|PNAT1	nicotinamide nucleotide adenylyltransferase 1	protein-coding	64802	ENSG00000173614	GO:0000309|GO:0004515|GO:0005515|GO:0005524|GO:0005634|GO:0005654|GO:0006766|GO:0006767|GO:0009435|GO:0019674|GO:0044281	chr1	10002981	10045556	+	HGNC:17877|MIM:608700|HPRD:16369|Vega:OTTHUMG00000001799
100847055	0.0	0.0	0.0	0.0	0.0	0.0	MIR5697		microRNA 5697	miscRNA	100847055	ENSG00000265521		chr1	10027439	10027516	+	HGNC:43509|miRBase:MI0019304
116362	7.9001784	245.99998	7.663397	188.0	7.680032	210.2763	RBP7	CRBP4|CRBPIV	retinol binding protein 7, cellular	protein-coding	116362	ENSG00000162444	GO:0005215|GO:0005737|GO:0016918|GO:0019841	chr1	10057255	10076078	+	HGNC:30316|MIM:608604|HPRD:16355|Vega:OTTHUMG00000001798
10277	10.768405	1796.2104	10.802318	1656.0265	10.556973	1544.6713	UBE4B	E4|HDNB1|UBOX3|UFD2|UFD2A	ubiquitination factor E4B	protein-coding	10277	ENSG00000130939	GO:0000151|GO:0005737|GO:0008626|GO:0009411|GO:0019899|GO:0034450|GO:0042787	chr1	10093041	10241296	+	HGNC:12500|MIM:613565|HPRD:11659|Vega:OTTHUMG00000001797
100270877	0.0	0.0	0.0	0.0	0.0	0.0	RPL21P21	RPL21_1_11	ribosomal protein L21 pseudogene 21	pseudo	100270877			chr1	10114498	10114840	-	HGNC:35728
100420660	0.0	0.0	0.0	0.0	0.0	0.0	PGAM1P11		phosphoglycerate mutase 1 pseudogene 11	pseudo	100420660			chr1	10118731	10119712	+	HGNC:42464
23095	11.898903	3932.521	10.67594	1517.1332	10.736484	1749.3396	KIF1B	CMT2|CMT2A|CMT2A1|HMSNII|KLP|NBLST1	kinesin family member 1B	protein-coding	23095	ENSG00000054523	GO:0003777|GO:0005515|GO:0005524|GO:0005543|GO:0005739|GO:0005871|GO:0005874|GO:0005875|GO:0006915|GO:0007018|GO:0007270|GO:0007274|GO:0008017|GO:0008089|GO:0016887|GO:0019894|GO:0030659|GO:0030705|GO:0031410|GO:0043005|GO:0047497	chr1	10270764	10441661	+	HGNC:16636|MIM:605995|HPRD:05818|Vega:OTTHUMG00000001817
100422970	0.0	0.0	0.0	0.0	0.0	0.0	MIR1273D		microRNA 1273d	miscRNA	100422970	ENSG00000264881		chr1	10287776	10287861	+	HGNC:38375|miRBase:MI0014254
5226	11.921607	3994.897	12.347617	4833.3545	12.116599	4553.342	PGD	6PGD	phosphogluconate dehydrogenase	protein-coding	5226	ENSG00000142657	GO:0004616|GO:0005829|GO:0005975|GO:0006098|GO:0009051|GO:0019322|GO:0019521|GO:0044281|GO:0050661|GO:0055114	chr1	10459049	10480568	+	HGNC:8891|MIM:172200|HPRD:01391|Vega:OTTHUMG00000001905
100526739	6.2863383	80.374954	7.217264	137.99347	7.0246925	133.50995	APITD1-CORT		APITD1-CORT readthrough	protein-coding	100526739	ENSG00000175279|ENSG00000251503		chr1	10490159	10512060	+	HGNC:38843|Vega:OTTHUMG00000162436
378708	6.829894	117.15136	7.8180723	209.2762	7.767829	223.4704	APITD1	CENP-S|CENPS|FAAP16|MHF1	apoptosis-inducing, TAF9-like domain 1	protein-coding	378708		GO:0000278|GO:0000712|GO:0000777|GO:0003677|GO:0003682|GO:0003690|GO:0005515|GO:0005829|GO:0006281|GO:0006974|GO:0007067|GO:0031297|GO:0031398|GO:0043240|GO:0046982|GO:0051301|GO:0071821	chr1	10490159	10502872	+	HGNC:23163|MIM:609130|Vega:OTTHUMG00000059085
1325	2.3463614	5.236842	4.1294227	16.230263	3.4284885	11.039474	CORT	CST-14|CST-17|CST-29	cortistatin	protein-coding	1325	ENSG00000241563	GO:0001664|GO:0005184|GO:0005615|GO:0007193|GO:0007268	chr1	10509776	10512060	+	HGNC:2257|MIM:602784|HPRD:04150|Vega:OTTHUMG00000001906
1676	10.959828	2051.075	10.900479	1772.6251	10.644203	1640.948	DFFA	DFF-45|DFF1|ICAD	DNA fragmentation factor, 45kDa, alpha polypeptide	protein-coding	1676		GO:0000790|GO:0004536|GO:0005634|GO:0005654|GO:0005737|GO:0005829|GO:0006309|GO:0006915|GO:0006917|GO:0006921|GO:0035556|GO:1900118	chr1	10520603	10532613	-	HGNC:2772|MIM:601882|HPRD:03531
5195	9.299271	648.7894	9.629555	734.56506	9.157836	585.671	PEX14	NAPP2|PBD13A|Pex14p|dJ734G22.2	peroxisomal biogenesis factor 14	protein-coding	5195	ENSG00000142655	GO:0003714|GO:0005102|GO:0005515|GO:0005622|GO:0005634|GO:0005777|GO:0005778|GO:0006461|GO:0007031|GO:0008017|GO:0016021|GO:0016558|GO:0016561|GO:0032091|GO:0034453|GO:0036250|GO:0043234|GO:0043433|GO:0044721|GO:0045892|GO:0047485|GO:0048487|GO:0051260|GO:1901094	chr1	10535003	10690815	+	HGNC:8856|MIM:601791|HPRD:03477|Vega:OTTHUMG00000001908
54897	7.2830286	160.38158	8.237684	279.92102	7.995303	261.6354	CASZ1	CAS11|CST|SRG|ZNF693|dJ734G22.1	castor zinc finger 1	protein-coding	54897	ENSG00000130940	GO:0003677|GO:0005634|GO:0005730|GO:0005737|GO:0006351|GO:0006355|GO:0043231|GO:0046872	chr1	10696666	10856733	-	HGNC:26002|MIM:609895|HPRD:07897|Vega:OTTHUMG00000002035
148345	0.0	1.0	0.0	0.0	0.0	0.0	C1orf127		chromosome 1 open reading frame 127	protein-coding	148345	ENSG00000175262		chr1	11006530	11042094	-	HGNC:26730|HPRD:08780|Vega:OTTHUMG00000002032
390996	0.0	0.0	0.0	0.0	0.0	0.0	CFL1P6	CFLP6	cofilin 1 (non-muscle) pseudogene 6	pseudo	390996			chr1	11045887	11051854	-	HGNC:34545
23435	11.577078	3146.2424	11.690543	3065.136	11.943949	4039.7764	TARDBP	ALS10|TDP-43	TAR DNA binding protein	protein-coding	23435		GO:0000166|GO:0003690|GO:0003700|GO:0003723|GO:0003730|GO:0005515|GO:0005634|GO:0005730|GO:0006366|GO:0006397|GO:0008219|GO:0008380|GO:0043922|GO:0070935	chr1	11072679	11085549	+	HGNC:11571|MIM:605078|HPRD:05466
10747	0.0	0.0	0.0	0.2631579	0.0	0.0	MASP2	MAP19|MASP-2|MASP1P1|sMAP	mannan-binding lectin serine peptidase 2	protein-coding	10747	ENSG00000009724	GO:0001867|GO:0004252|GO:0005509|GO:0005515|GO:0005576|GO:0006508|GO:0006956|GO:0006958|GO:0008233|GO:0045087|GO:0048306	chr1	11086580	11107296	-	HGNC:6902|MIM:605102|HPRD:05484|Vega:OTTHUMG00000002121
6723	11.153711	2346.0977	12.078092	4009.715	11.651856	3299.3523	SRM	PAPT|SPDSY|SPS1|SRML1	spermidine synthase	protein-coding	6723	ENSG00000116649	GO:0004766|GO:0005829|GO:0006595|GO:0008295|GO:0034641|GO:0042803|GO:0044281	chr1	11114649	11120091	-	HGNC:11296|MIM:182891|HPRD:01692|Vega:OTTHUMG00000002119
5394	10.69842	1711.1558	11.206979	2192.2107	11.092717	2239.2935	EXOSC10	PM-Scl|PM/Scl-100|PMSCL|PMSCL2|RRP6|Rrp6p|p2|p3|p4	exosome component 10	protein-coding	5394	ENSG00000171824	GO:0000166|GO:0000176|GO:0000178|GO:0000184|GO:0000460|GO:0000956|GO:0003723|GO:0004532|GO:0005515|GO:0005634|GO:0005730|GO:0005737|GO:0008408|GO:0009048|GO:0035327|GO:0071028|GO:0071034|GO:0071035|GO:0071044|GO:0071048	chr1	11126670	11159967	-	HGNC:9138|MIM:605960|HPRD:16180|Vega:OTTHUMG00000002123
101929158	0.0	0.0	0.0	0.0	0.0	0.0	LOC101929158		uncharacterized LOC101929158	miscRNA	101929158			chr1	11128149	11132267	+
101929136	0.0	0.0	0.0	0.0	0.0	0.0	LOC101929136		uncharacterized LOC101929136	miscRNA	101929136			chr1	11159584	11162157	+
2475	11.380302	2745.0906	11.549217	2779.1138	11.444812	2858.263	MTOR	FRAP|FRAP1|FRAP2|RAFT1|RAPT1	mechanistic target of rapamycin (serine/threonine kinase)	protein-coding	2475	ENSG00000198793	GO:0000139|GO:0001030|GO:0001031|GO:0001032|GO:0001156|GO:0001934|GO:0001938|GO:0004674|GO:0005515|GO:0005524|GO:0005737|GO:0005741|GO:0005764|GO:0005789|GO:0005829|GO:0005942|GO:0005979|GO:0006468|GO:0006950|GO:0007165|GO:0007173|GO:0007281|GO:0007584|GO:0008144|GO:0008286|GO:0008543|GO:0010507|GO:0010592|GO:0010628|GO:0010831|GO:0012505|GO:0016020|GO:0016049|GO:0016242|GO:0016301|GO:0016310|GO:…	chr1	11166588	11322608	-	HGNC:3942|MIM:601231|HPRD:03134|Vega:OTTHUMG00000002001
100873935	0.0	0.0	0.7063705	1.5131578	0.88588655	1.8947368	MTOR-AS1		MTOR antisense RNA 1	miscRNA	100873935	ENSG00000225602		chr1	11203955	11209595	+	HGNC:40242
10218	0.0	0.0	0.0	0.0	0.0	0.0	ANGPTL7	AngX|CDT6|RP4-647M16.2|dJ647M16.1	angiopoietin-like 7	protein-coding	10218	ENSG00000171819	GO:0005576|GO:0006979	chr1	11249346	11256038	+	HGNC:24078|HPRD:10818|Vega:OTTHUMG00000002002
100270891	0.0	0.0	0.0	0.0	0.0	0.0	RPL39P6	RPL39_1_12	ribosomal protein L39 pseudogene 6	pseudo	100270891			chr1	11292967	11293367	+	HGNC:35803
29914	9.007513	530.0	9.624508	732.0	9.376654	681.5921	UBIAD1	RP4-796F18.1|SCCD|TERE1	UbiA prenyltransferase domain containing 1	protein-coding	29914	ENSG00000120942	GO:0004659|GO:0005515|GO:0005634|GO:0005737|GO:0005783|GO:0005789|GO:0006744|GO:0009234|GO:0016020|GO:0016209|GO:0030173|GO:0031966|GO:0042371	chr1	11333255	11348491	+	HGNC:30791|MIM:611632|HPRD:15487|Vega:OTTHUMG00000002075
100421341	0.0	0.0	0.0	0.0	0.0	0.0	UBE2V2P3		ubiquitin-conjugating enzyme E2 variant 2 pseudgene 3	pseudo	100421341			chr1	11338671	11339333	-	HGNC:44891
57540	0.0	0.0	0.1088079	1.0	0.0	1.0	PTCHD2	DISP3	patched domain containing 2	protein-coding	57540	ENSG00000204624	GO:0003674|GO:0005783|GO:0007224|GO:0008158|GO:0016021|GO:0031965|GO:0032368|GO:0042632	chr1	11539295	11597640	+	HGNC:29251|MIM:611251|Vega:OTTHUMG00000002074
101929181	2.5426266	6.0	0.1088079	1.0	1.9638891	4.0	LOC101929181		uncharacterized LOC101929181	miscRNA	101929181			chr1	11669588	11673411	+
26232	11.582309	3157.6704	10.105626	1021.7443	9.688403	846.0	FBXO2	FBG1|FBX2|Fbs1|NFB42|OCP1	F-box protein 2	protein-coding	26232	ENSG00000116661	GO:0001540|GO:0001948|GO:0004842|GO:0005783|GO:0005829|GO:0006464|GO:0006508|GO:0006516|GO:0016567|GO:0019005|GO:0030246|GO:0030433|GO:0031090|GO:0031146|GO:0031396|GO:0043197	chr1	11708418	11714888	-	HGNC:13581|MIM:607112|HPRD:06171|Vega:OTTHUMG00000002072
93611	10.865963	1921.8755	9.146752	525.6447	8.790438	454.0	FBXO44	FBG3|FBX30|FBX6A|Fbx44|Fbxo6a	F-box protein 44	protein-coding	93611	ENSG00000132879	GO:0005515|GO:0019005|GO:0030163	chr1	11714432	11723384	+	HGNC:24847|MIM:609111|HPRD:16445|Vega:OTTHUMG00000002071
26270	8.284094	321.00003	8.479495	331.0	8.071415	275.809	FBXO6	FBG2|FBS2|FBX6|Fbx6b	F-box protein 6	protein-coding	26270	ENSG00000116663	GO:0000077|GO:0001948|GO:0004842|GO:0005515|GO:0005737|GO:0006281|GO:0006508|GO:0006516|GO:0006986|GO:0019005|GO:0030246|GO:0030433|GO:0031146	chr1	11724150	11734409	+	HGNC:13585|MIM:605647|HPRD:07291|Vega:OTTHUMG00000002229
10459	9.902135	985.3349	11.106019	2044.0442	10.631502	1626.5648	MAD2L2	MAD2B|POLZ2|REV7	MAD2 mitotic arrest deficient-like 2 (yeast)	protein-coding	10459	ENSG00000116670	GO:0000122|GO:0001102|GO:0001558|GO:0005515|GO:0005634|GO:0005654|GO:0005680|GO:0005737|GO:0005819|GO:0006281|GO:0006302|GO:0006351|GO:0007015|GO:0007067|GO:0007094|GO:0008432|GO:0010719|GO:0010944|GO:0016035|GO:0033138|GO:0042177|GO:0042772|GO:0043433|GO:0045893|GO:0051301|GO:0060564|GO:0090090|GO:2000048|GO:2000678	chr1	11734537	11751678	-	HGNC:6764|MIM:604094|HPRD:07246|Vega:OTTHUMG00000002231
374946	9.594521	796.1281	3.430736	10.0	2.9638891	8.0	DRAXIN	AGPA3119|C1orf187|UNQ3119|neucrin	dorsal inhibitory axon guidance protein	protein-coding	374946		GO:0005576|GO:0007411|GO:0016055|GO:0021516|GO:0021528|GO:0030900|GO:0090090	chr1	11751781	11780336	+	HGNC:25054|MIM:612682|HPRD:11844
57085	10.156204	1175.0771	10.318727	1184.3816	10.077323	1107.7632	AGTRAP	ATRAP	angiotensin II receptor-associated protein	protein-coding	57085	ENSG00000177674	GO:0000139|GO:0001666|GO:0004945|GO:0005515|GO:0005789|GO:0005886|GO:0005938|GO:0008217|GO:0016021|GO:0030659|GO:0043231	chr1	11796142	11810828	+	HGNC:13539|MIM:608729|HPRD:16379|Vega:OTTHUMG00000002230
101060126	0.0	0.0	0.0	0.0	0.0	0.0	LOC101060126		uncharacterized LOC101060126	pseudo	101060126			chr1	11821436	11822378	-
100506273	0.0	0.0	0.0	0.0	0.0	0.0	LOC100506273		uncharacterized protein C1orf167-like	unknown	100506273			chr1	11821844	11826784	+
284498	0.0	0.0	0.0	0.0	0.0	0.0	C1orf167		chromosome 1 open reading frame 167	protein-coding	284498			chr1	11823827	11849642	+	HGNC:25262
100506310	0.0	0.0	0.0	0.0	0.0	0.0	LOC100506310		uncharacterized protein C1orf167-like	protein-coding	100506310	ENSG00000215910		chr1	11832185	11849642	+	Vega:OTTHUMG00000002228
4524	8.783716	453.8438	8.670528	377.86316	8.498192	370.75006	MTHFR		methylenetetrahydrofolate reductase (NAD(P)H)	protein-coding	4524	ENSG00000177000	GO:0004489|GO:0005829|GO:0006520|GO:0006766|GO:0006767|GO:0008015|GO:0009086|GO:0035999|GO:0044281|GO:0046655|GO:0050667|GO:0072341	chr1	11845787	11866160	-	HGNC:7436|MIM:607093|HPRD:06158|Vega:OTTHUMG00000002277
1185	9.385418	688.71045	8.841343	425.35846	8.821101	463.75272	CLCN6	CLC-6	chloride channel, voltage-sensitive 6	protein-coding	1185	ENSG00000011021	GO:0005247|GO:0005524|GO:0006821|GO:0006884|GO:0007165|GO:0010008|GO:0015297|GO:0016021|GO:0034220|GO:0055085	chr1	11866153	11903201	+	HGNC:2024|MIM:602726|HPRD:04102|Vega:OTTHUMG00000002299
100379251	6.4188204	88.10527	5.2708015	35.80263	5.615489	50.269096	NPPA-AS1	NPPA-AS|NPPAAS	NPPA antisense RNA 1	miscRNA	100379251			chr1	11900376	11907673	+	HGNC:37635
4878	0.0	1.0	0.0	0.0	0.0	0.0	NPPA	ANF|ANP|ATFB6|CDD-ANF|PND	natriuretic peptide A	protein-coding	4878	ENSG00000175206	GO:0005102|GO:0005179|GO:0005576|GO:0005615|GO:0005634|GO:0006182|GO:0006367|GO:0007168|GO:0007565|GO:0008217|GO:0010467|GO:0014898|GO:0030308|GO:0032868|GO:0042629|GO:0048471|GO:0050880|GO:0051428	chr1	11905767	11907840	-	HGNC:7939|MIM:108780|HPRD:00164|Vega:OTTHUMG00000002388
4879	0.0	1.0	1.6937704	3.0	0.0	0.0	NPPB	BNP	natriuretic peptide B	protein-coding	4879	ENSG00000120937	GO:0001666|GO:0005102|GO:0005179|GO:0005576|GO:0005615|GO:0005634|GO:0006182|GO:0006954|GO:0007166|GO:0007168|GO:0007507|GO:0007589|GO:0008217|GO:0008613|GO:0014070|GO:0016525|GO:0030308|GO:0032496|GO:0035810|GO:0035815|GO:0042312|GO:0042493|GO:0043114|GO:0043434|GO:0048471|GO:0048662|GO:0050880|GO:0051428|GO:0051592|GO:0071260	chr1	11917521	11918992	-	HGNC:7940|MIM:600295|HPRD:08974|Vega:OTTHUMG00000002389
390997	0.0	0.0	0.0	0.0	0.0	0.0	LOC390997		SET binding factor 1 pseudogene	pseudo	390997			chr1	11937826	11940815	+
26829	0.0	0.0	0.0	0.0	0.0	0.0	RNU5E-1	RNU5E|U5E	RNA, U5E small nuclear 1	snRNA	26829	ENSG00000199347		chr1	11968211	11968329	+	HGNC:10215
100873829	0.0	0.0	0.0	0.0	0.0	0.0	RNU5E-4P		RNA, U5E small nuclear 4, pseudogene	pseudo	100873829			chr1	11969865	11969984	-	HGNC:42513
90231	10.831533	1876.5526	11.055695	1973.9738	10.603312	1595.09	KIAA2013		KIAA2013	protein-coding	90231	ENSG00000116685	GO:0016021	chr1	11979645	11986485	-	HGNC:28513|HPRD:14576|Vega:OTTHUMG00000002391
5351	11.191284	2408.0	11.611888	2902.5	11.147328	2325.684	PLOD1	EDS6|LH|LH1|LLH|PLOD	procollagen-lysine, 2-oxoglutarate 5-dioxygenase 1	protein-coding	5351	ENSG00000083444	GO:0001666|GO:0005506|GO:0005789|GO:0006464|GO:0008475|GO:0008544|GO:0016702|GO:0030198|GO:0030867|GO:0031418|GO:0042803|GO:0046947|GO:0055114	chr1	11994724	12035599	+	HGNC:9081|MIM:153454|HPRD:01086|Vega:OTTHUMG00000002393
9927	12.4110365	5608.394	12.119623	4126.8228	11.865477	3825.9119	MFN2	CMT2A|CMT2A2|CPRP1|HSG|MARF	mitofusin 2	protein-coding	9927	ENSG00000116688	GO:0001825|GO:0003924|GO:0005515|GO:0005525|GO:0005739|GO:0005741|GO:0005829|GO:0006626|GO:0007006|GO:0007050|GO:0007596|GO:0008053|GO:0015630|GO:0016021|GO:0031306|GO:0031625|GO:0046580|GO:0048593|GO:0048662|GO:0051646	chr1	12040238	12073572	+	HGNC:16877|MIM:608507|HPRD:08495|Vega:OTTHUMG00000002392
60672	8.9310665	502.6473	9.698188	770.3551	9.424957	704.79913	MIIP	IIP45	migration and invasion inhibitory protein	protein-coding	60672	ENSG00000116691		chr1	12079299	12092106	+	HGNC:25715|MIM:608772|HPRD:07768|Vega:OTTHUMG00000002439
943	5.7125516	54.0	6.196271	68.0	6.265987	78.9079	TNFRSF8	CD30|D1S166E|Ki-1	tumor necrosis factor receptor superfamily, member 8	protein-coding	943	ENSG00000120949	GO:0004888|GO:0005031|GO:0005737|GO:0005886|GO:0007165|GO:0008285|GO:0016021|GO:0033209|GO:0042535|GO:0043065|GO:0045556|GO:0071260	chr1	12123434	12204264	+	HGNC:11923|MIM:153243|HPRD:01074|Vega:OTTHUMG00000001827
7133	7.2345233	155.07895	7.7523794	199.96053	7.8767786	241.0	TNFRSF1B	CD120b|TBPII|TNF-R-II|TNF-R75|TNFBR|TNFR1B|TNFR2|TNFR80|p75|p75TNFR	tumor necrosis factor receptor superfamily, member 1B	protein-coding	7133	ENSG00000028137	GO:0005031|GO:0005515|GO:0005576|GO:0005634|GO:0005886|GO:0006954|GO:0006955|GO:0016021|GO:0031625|GO:0043025|GO:0043196|GO:0045121|GO:0048471|GO:0050728|GO:0050779|GO:0051044|GO:0071222|GO:0071363	chr1	12227060	12269277	+	HGNC:11917|MIM:191191|HPRD:01862|Vega:OTTHUMG00000001829
100616438	0.0	0.0	0.0	0.0	0.0	0.0	MIR4632		microRNA 4632	miscRNA	100616438			chr1	12251770	12251830	+	HGNC:41593|miRBase:MI0017259
390998	0.0	0.0	0.0	0.0	0.0	0.0	LOC390998		ribosomal protein L10 pseudogene	pseudo	390998			chr1	12280784	12281164	-
55187	10.623561	1624.6318	9.509884	676.09204	9.569807	779.2368	VPS13D		vacuolar protein sorting 13 homolog D (S. cerevisiae)	protein-coding	55187	ENSG00000048707		chr1	12290096	12572098	+	HGNC:23595|MIM:608877|HPRD:10593|Vega:OTTHUMG00000013155
677885	0.8594838	1.8684211	0.0	0.0	0.13212565	1.1236842	SNORA59A	ACA59	small nucleolar RNA, H/ACA box 59A	snoRNA	677885			chr1	12567300	12567451	+	HGNC:32653
9249	8.025311	268.28952	6.7596707	100.48684	6.809379	115.0	DHRS3	DD83.1|RDH17|Rsdr1|SDR1|SDR16C1|retSDR1	dehydrogenase/reductase (SDR family) member 3	protein-coding	9249	ENSG00000162496	GO:0000166|GO:0001523|GO:0007601|GO:0007603|GO:0009055|GO:0016021|GO:0042572|GO:0042622|GO:0052650	chr1	12627939	12677737	-	HGNC:17693|MIM:612830|HPRD:09915|Vega:OTTHUMG00000001885
343066	0.0	0.0	0.0	0.0	0.0	0.0	AADACL4		arylacetamide deacetylase-like 4	protein-coding	343066	ENSG00000204518	GO:0004091|GO:0016021	chr1	12704566	12727097	+	HGNC:32038|HPRD:15402|Vega:OTTHUMG00000001889
126767	0.0	0.0	0.0	0.0	0.0	0.0	AADACL3		arylacetamide deacetylase-like 3	protein-coding	126767	ENSG00000188984	GO:0016787	chr1	12776118	12788726	+	HGNC:32037|Vega:OTTHUMG00000001887
93190	0.0	0.0	0.0	0.0	0.0	0.0	C1orf158		chromosome 1 open reading frame 158	protein-coding	93190			chr1	12806134	12821102	+	HGNC:28567|HPRD:14604
390999	0.0	0.0	0.0	0.0	0.0	0.0	PRAMEF12		PRAME family member 12	protein-coding	390999	ENSG00000116726	GO:0008284|GO:0042974|GO:0043066|GO:0045596|GO:0045892|GO:0048387	chr1	12834991	12838048	+	HGNC:22125|Vega:OTTHUMG00000001927
65121	0.0	0.0	0.0	0.0	0.0	0.0	PRAMEF1		PRAME family member 1	protein-coding	65121	ENSG00000116721	GO:0008284|GO:0042974|GO:0043066|GO:0045596|GO:0045892|GO:0048387	chr1	12851546	12856777	+	HGNC:28840|HPRD:11272|Vega:OTTHUMG00000001928
440560	0.0	0.0	0.0	0.0	0.0	0.0	PRAMEF11	RP5-845O24.2	PRAME family member 11	protein-coding	440560	ENSG00000204513	GO:0008284|GO:0042974|GO:0043066|GO:0045596|GO:0045892|GO:0048387	chr1	12884618	12891264	-	HGNC:14086|Vega:OTTHUMG00000001929
441870	0.0	0.0	0.0	0.0	0.0	0.0	LOC441870		PRAME family member 10-like	pseudo	441870			chr1	12898323	12901236	-
343069	0.0	0.0	0.1088079	1.0	1.5488516	3.0	HNRNPCL1	HNRPCL1	heterogeneous nuclear ribonucleoprotein C-like 1	protein-coding	343069	ENSG00000179172	GO:0000166|GO:0003723|GO:0005634|GO:0030529	chr1	12907230	12908609	-	HGNC:29295|HPRD:15466|Vega:OTTHUMG00000001931
65122	0.0	0.0	0.0	0.0	0.0	0.0	PRAMEF2	DJ845O24.3|RP5-845O24.1	PRAME family member 2	protein-coding	65122	ENSG00000120952	GO:0008284|GO:0042974|GO:0043066|GO:0045596|GO:0045892|GO:0048387	chr1	12916941	12921764	+	HGNC:28841|HPRD:11273|Vega:OTTHUMG00000001986
400735	0.0	0.0	0.0	0.0	0.0	0.0	PRAMEF4	RP5-845O24.6	PRAME family member 4	protein-coding	400735	ENSG00000243073	GO:0008284|GO:0042974|GO:0043066|GO:0045596|GO:0045892|GO:0048387	chr1	12939033	12946025	-	HGNC:31971|HPRD:17992|Vega:OTTHUMG00000001987
343071	0.0	0.0	0.0	0.0	0.0	0.0	PRAMEF10	RP5-845O24.7	PRAME family member 10	protein-coding	343071	ENSG00000187545	GO:0008284|GO:0042974|GO:0043066|GO:0045596|GO:0045892|GO:0048387	chr1	12952727	12958094	-	HGNC:27997|Vega:OTTHUMG00000001981
441871	0.0	0.0	0.0	0.0	0.0	0.0	PRAMEF7		PRAME family member 7	protein-coding	441871	ENSG00000204510	GO:0008284|GO:0042974|GO:0043066|GO:0045596|GO:0045892|GO:0048387	chr1	12976467	12980300	+	HGNC:28415|HPRD:17409|Vega:OTTHUMG00000001982
729356	0.0	0.0	0.0	0.0	0.0	0.0	LOC729356		PRAME family member 2 pseudogene	pseudo	729356			chr1	12985990	12988207	+
440561	0.0	0.0	0.0	0.0	0.0	0.0	PRAMEF6		PRAME family member 6	protein-coding	440561	ENSG00000232423	GO:0008284|GO:0042974|GO:0043066|GO:0045596|GO:0045892|GO:0048387	chr1	12998302	13007406	-	HGNC:30583|HPRD:17358|Vega:OTTHUMG00000001984
100129611	0.0	0.0	0.0	0.0	0.0	0.0	LOC100129611		PRAME family member 17-like	pseudo	100129611			chr1	13012832	13015785	-
653606	0.0	0.0	0.0	0.0	0.0	0.0	PRAMEF22	PRAMEF3L	PRAME family member 22	protein-coding	653606	ENSG00000204508	GO:0008284|GO:0042974|GO:0043066|GO:0045596|GO:0045892|GO:0048387	chr1	13035543	13038381	+	HGNC:34393|Vega:OTTHUMG00000074726
729368	0.0	0.0	0.0	0.0	0.0	0.0	PRAMEF23	PRAMEF5L	PRAME family member 23	protein-coding	729368		GO:0008284|GO:0042974|GO:0043066|GO:0045596|GO:0045892|GO:0048387	chr1	13108838	13112680	-	HGNC:34394
100132865	0.0	0.0	0.0	0.0	0.0	0.0	LOC100132865		PRAME family member 17-like	pseudo	100132865			chr1	13123163	13126116	-
441873	0.0	0.0	0.0	0.0	0.0	0.0	PRAMEF25		PRAME family member 25-like	protein-coding	441873		GO:0008284|GO:0042974|GO:0043066|GO:0045596|GO:0045892|GO:0048387	chr1	13140447	13145000	+
649324	0.0	0.0	0.0	0.0	0.0	0.0	LOC649324		PRAME family member 1-like	pseudo	649324			chr1	13162648	13165443	-
100419649	0.0	0.0	0.0	0.0	0.0	0.0	LOC100419649		PRAME family member 10 pseudogene	pseudo	100419649			chr1	13171872	13173131	-
440563	0.0	0.0	0.0	0.0	0.0	0.0	HNRNPCP5		heterogeneous nuclear ribonucleoprotein C pseudogene 5	protein-coding	440563			chr1	13182960	13184326	-	HGNC:48813
645354	0.0	0.0	0.0	0.0	0.0	0.0	LOC645354		PRAME family member 14 pseudogene	pseudo	645354			chr1	13196270	13199064	+
645359	0.0	0.0	0.0	0.0	0.0	0.0	LOC645359		PRAME family member	protein-coding	645359			chr1	13216688	13219898	-
401940	0.0	0.0	0.0	0.0	0.0	0.0	PRAMEF3		PRAME family member 3	protein-coding	401940	ENSG00000204503	GO:0008284|GO:0042974|GO:0043066|GO:0045596|GO:0045892|GO:0048387	chr1	13328196	13331692	-	HGNC:14087|HPRD:18435|Vega:OTTHUMG00000009404
100132443	0.0	0.0	0.0	0.0	0.0	0.0	LOC100132443		PRAME family member 17-like	pseudo	100132443			chr1	13351452	13354407	+
343068	0.0	0.0	0.0	0.0	0.0	0.0	PRAMEF5		PRAME family member 5	protein-coding	343068	ENSG00000204502	GO:0008284|GO:0042974|GO:0043066|GO:0045596|GO:0045892|GO:0048387	chr1	13359819	13369057	+	HGNC:27995|Vega:OTTHUMG00000009505
650236	0.0	0.0	0.0	0.0	0.0	0.0	LOC650236		PRAME family member 2 pseudogene	pseudo	650236			chr1	13379020	13381237	-
391002	0.0	0.0	0.0	0.0	0.0	0.0	PRAMEF8		PRAME family member 8	protein-coding	391002	ENSG00000182330	GO:0008284|GO:0042974|GO:0043066|GO:0045596|GO:0045892|GO:0048387	chr1	13386915	13390748	-	HGNC:24074|HPRD:17382|Vega:OTTHUMG00000008037
645382	0.0	0.0	0.0	0.0	0.0	0.0	LOC645382		PRAME family member 10 pseudogene	pseudo	645382			chr1	13411517	13414502	+
343070	0.0	0.0	0.0	0.0	0.0	0.0	PRAMEF9		PRAME family member 9	protein-coding	343070	ENSG00000204501		chr1	13421176	13428191	+	HGNC:27996|HPRD:18596|Vega:OTTHUMG00000008035
400736	0.0	0.0	0.0	0.0	0.0	0.0	PRAMEF13		PRAME family member 13	protein-coding	400736	ENSG00000204495	GO:0008284|GO:0042974|GO:0043066|GO:0045596|GO:0045892|GO:0048387	chr1	13447414	13452656	-	HGNC:13262|Vega:OTTHUMG00000008034
391003	0.0	0.0	0.0	0.0	0.0	0.0	PRAMEF18		PRAME family member 18	protein-coding	391003		GO:0008284|GO:0042974|GO:0043066|GO:0045596|GO:0045892|GO:0048387	chr1	13474053	13477569	-	HGNC:30693|Vega:OTTHUMG00000002932
654348	0.0	0.0	0.0	0.0	0.0	0.0	PRAMEF16		PRAME family member 16	protein-coding	654348	ENSG00000204488	GO:0008284|GO:0042974|GO:0043066|GO:0045596|GO:0045892|GO:0048387	chr1	13495254	13498259	+	HGNC:25767|Vega:OTTHUMG00000002933
391001	0.0	0.0	0.0	0.0	0.0	0.0	PRAMEF21		PRAME family member 21	protein-coding	391001	ENSG00000204486		chr1	13521963	13526943	+	HGNC:22405|Vega:OTTHUMG00000002919
729516	0.0	0.0	0.0	0.0	0.0	0.0	PRAMEF24		putative PRAME family member 24	unknown	729516	ENSG00000204485	GO:0008284|GO:0042974|GO:0043066|GO:0045596|GO:0045892|GO:0048387	chr1	13607700	13610549	-
645399	0.0	0.0	0.0	0.0	0.0	0.0	LOC645399		PRAME family member 10 pseudogene	pseudo	645399			chr1	13632314	13635299	+
653619	0.0	0.0	0.0	0.0	0.0	0.0	PRAMEF15		PRAME family member 15	protein-coding	653619	ENSG00000157358	GO:0008284|GO:0042974|GO:0043066|GO:0045596|GO:0045892|GO:0048387	chr1	13641973	13648987	+	HGNC:26764|Vega:OTTHUMG00000007921
729528	0.0	0.0	0.0	0.0	0.0	0.0	PRAMEF14		PRAME family member 14	pseudo	729528	ENSG00000204481	GO:0008284|GO:0042974|GO:0043066|GO:0045596|GO:0045892|GO:0048387	chr1	13668269	13673511	-	HGNC:13576|Vega:OTTHUMG00000007916
645414	0.0	0.0	0.0	0.0	0.0	0.0	PRAMEF19		PRAME family member 19	protein-coding	645414	ENSG00000204480	GO:0008284|GO:0042974|GO:0043066|GO:0045596|GO:0045892|GO:0048387	chr1	13694889	13698405	-	HGNC:24908|Vega:OTTHUMG00000007919
391004	0.0	0.0	0.0	0.0	0.0	0.0	PRAMEF17		PRAME family member 17	protein-coding	391004	ENSG00000204479	GO:0008284|GO:0042974|GO:0043066|GO:0045596|GO:0045892|GO:0048387	chr1	13716092	13719089	+	HGNC:29485|Vega:OTTHUMG00000007909
645425	0.0	0.0	0.0	0.0	0.0	0.0	PRAMEF20		PRAME family member 20	protein-coding	645425	ENSG00000204478	GO:0008284|GO:0042974|GO:0043066|GO:0045596|GO:0045892|GO:0048387	chr1	13736907	13747803	+	HGNC:25224|Vega:OTTHUMG00000007911
126755	6.5841417	98.802635	0.0	0.0	0.0	1.0	LRRC38	RP4-597A16.1	leucine rich repeat containing 38	protein-coding	126755	ENSG00000162494	GO:0005886|GO:0006811|GO:0016021	chr1	13801445	13840242	-	HGNC:27005|MIM:615212|Vega:OTTHUMG00000007918
10630	2.2795923	5.0	0.0	0.0	0.0	0.0	PDPN	AGGRUS|GP36|GP40|Gp38|HT1A-1|OTS8|PA2.26|T1A|T1A-2	podoplanin	protein-coding	10630	ENSG00000162493	GO:0000902|GO:0001726|GO:0001946|GO:0005372|GO:0005886|GO:0005887|GO:0006693|GO:0006833|GO:0006865|GO:0006928|GO:0006954|GO:0007049|GO:0007165|GO:0007399|GO:0008283|GO:0008360|GO:0008517|GO:0009790|GO:0010572|GO:0015171|GO:0015250|GO:0015884|GO:0016324|GO:0016337|GO:0030027|GO:0030175|GO:0030324|GO:0030335|GO:0031258|GO:0031527|GO:0031528|GO:0032587|GO:0035239|GO:0048286|GO:0051272|GO:0055093	chr1	13910252	13944452	+	HGNC:29602|MIM:608863|HPRD:16398|Vega:OTTHUMG00000007912
100873280	0.0	0.0	0.0	0.0	0.0	0.0	RNA5SP41	RN5S41	RNA, 5S ribosomal pseudogene 41	pseudo	100873280			chr1	13949679	13949779	-	HGNC:42817
7799	9.397085	694.3027	9.432294	640.6914	9.496783	740.7763	PRDM2	HUMHOXY1|KMT8|MTB-ZF|RIZ|RIZ1|RIZ2	PR domain containing 2, with ZNF domain	protein-coding	7799	ENSG00000116731	GO:0003677|GO:0003700|GO:0005634|GO:0005794|GO:0006351|GO:0006355|GO:0008270|GO:0018024	chr1	14026735	14151574	+	HGNC:9347|MIM:601196|HPRD:03120|Vega:OTTHUMG00000007917
23254	2.2795923	5.0	3.8092477	13.0	3.9638891	16.0	KAZN	KAZ	kazrin, periplakin interacting protein	protein-coding	23254	ENSG00000189337	GO:0001533|GO:0005634|GO:0005730|GO:0005737|GO:0030057|GO:0031424|GO:0031965|GO:0043231	chr1	14925213	15444544	+	HGNC:29173|HPRD:11122|Vega:OTTHUMG00000002042
494541	0.0	0.0	0.0	0.0	0.0	0.0	TBCAP2		tubulin folding cofactor A pseudogene 2	pseudo	494541			chr1	15018424	15018891	-	HGNC:42631
200197	0.95766413	2.0	2.6937704	6.0	1.9874246	4.0657897	TMEM51-AS1	C1orf126|RP1-21O18.2	TMEM51 antisense RNA 1	miscRNA	200197			chr1	15438311	15478960	-	HGNC:26301|HPRD:08673
55092	7.758564	223.0	8.555891	349.0	8.462306	361.64157	TMEM51	C1orf72	transmembrane protein 51	protein-coding	55092	ENSG00000171729	GO:0016021	chr1	15479028	15546974	+	HGNC:25488|HPRD:07651|Vega:OTTHUMG00000002046
727684	0.0	1.0	0.0	0.0	0.0	0.0	C1orf195		chromosome 1 open reading frame 195	protein-coding	727684			chr1	15490692	15498120	-	HGNC:32332
100420251	0.0	0.0	0.0	0.0	0.0	0.0	LOC100420251		mitochondrial fission factor pseudogene	pseudo	100420251			chr1	15518242	15519623	-
100421184	0.0	0.0	0.0	0.0	0.0	0.0	LOC100421184		zinc finger and BTB domain containing 2 pseudogene	pseudo	100421184			chr1	15552860	15553739	+
114827	3.175303	9.302631	3.430736	10.0	3.9638891	16.0	FHAD1		forkhead-associated (FHA) phosphopeptide binding domain 1	protein-coding	114827	ENSG00000142621		chr1	15573768	15724622	+	HGNC:29408|Vega:OTTHUMG00000002088
101927417	0.0	0.0	0.0	0.0	0.0	0.0	LOC101927417		uncharacterized LOC101927417	miscRNA	101927417			chr1	15655239	15670372	-
101927441	0.0	0.0	0.0	0.0	0.0	0.0	LOC101927441		uncharacterized LOC101927441	miscRNA	101927441			chr1	15732243	15737542	-
79180	11.43137	2844.0002	12.040557	3906.7383	11.827464	3726.421	EFHD2	SWS1	EF-hand domain family, member D2	protein-coding	79180	ENSG00000142634	GO:0005509|GO:0045121	chr1	15736391	15756839	+	HGNC:28670|HPRD:13266|Vega:OTTHUMG00000002254
11330	0.0	0.82666665	0.0	0.0	0.0	0.0	CTRC	CLCR|ELA4	chymotrypsin C (caldecrin)	protein-coding	11330	ENSG00000162438	GO:0004252|GO:0006508|GO:0008233	chr1	15764938	15773153	+	HGNC:2523|MIM:601405|HPRD:03242|Vega:OTTHUMG00000002255
63036	0.0	0.0	0.0	0.0	0.0	0.0	CELA2A	ELA2A|PE-1	chymotrypsin-like elastase family, member 2A	protein-coding	63036	ENSG00000142615	GO:0004252|GO:0005576|GO:0006508	chr1	15783223	15798586	+	HGNC:24609|MIM:609443|HPRD:06495|Vega:OTTHUMG00000002258
51032	0.0	0.0	0.0	0.0	0.0	0.0	CELA2B	ELA2B	chymotrypsin-like elastase family, member 2B	protein-coding	51032	ENSG00000215704	GO:0004252|GO:0005576|GO:0006508	chr1	15802596	15817895	+	HGNC:29995|MIM:609444|HPRD:06496|Vega:OTTHUMG00000002259
842	8.480194	367.73694	8.546506	346.73688	8.338642	331.9342	CASP9	APAF-3|APAF3|ICE-LAP6|MCH6|PPP1R56	caspase 9, apoptosis-related cysteine peptidase	protein-coding	842	ENSG00000132906	GO:0004197|GO:0005515|GO:0005634|GO:0005829|GO:0006508|GO:0006915|GO:0006974|GO:0007173|GO:0008047|GO:0008233|GO:0008543|GO:0008630|GO:0008635|GO:0017124|GO:0019901|GO:0034644|GO:0038095|GO:0042770|GO:0042981|GO:0043065|GO:0043293|GO:0043525|GO:0045087|GO:0048011|GO:0048015|GO:0071549|GO:0097193|GO:2001020	chr1	15817896	15851285	-	HGNC:1511|MIM:602234|HPRD:03756|Vega:OTTHUMG00000002256
101928486	0.0	0.0	0.0	0.0	0.0	0.0	LOC101928486		anther-specific proline-rich protein APG-like	protein-coding	101928486			chr1	15850705	15851287	+
23341	9.19544	603.7368	8.400263	313.3117	8.578503	391.97388	DNAJC16		DnaJ (Hsp40) homolog, subfamily C, member 16	protein-coding	23341	ENSG00000116138	GO:0016021|GO:0045454	chr1	15853308	15898228	+	HGNC:29157|HPRD:17202|Vega:OTTHUMG00000002358
79814	3.5426266	11.999999	4.5011253	21.000002	4.6643286	26.0	AGMAT		agmatine ureohydrolase (agmatinase)	protein-coding	79814		GO:0005739|GO:0006595|GO:0008295|GO:0008783|GO:0033388|GO:0034641|GO:0044281|GO:0046872|GO:0097055	chr1	15898194	15911605	-	HGNC:18407|HPRD:12436
645317	0.0	0.0	0.0	0.0	0.0	0.0	CHCHD2P6		coiled-coil-helix-coiled-coil-helix domain containing 2 pseudogene 6	pseudo	645317			chr1	15931023	15931813	+	HGNC:39590
935	0.0	0.0	0.0	0.0	0.0	0.0	CD24P1	CD24L1	CD24 molecule pseudogene 1	pseudo	935			chr1	15936477	15941441	-	HGNC:1646
84301	7.7291536	218.5	7.63237	184.0	7.755052	221.5	DDI2	RP4-680D5.5	DNA-damage inducible 1 homolog 2 (S. cerevisiae)	protein-coding	84301		GO:0004190|GO:0006508	chr1	15943953	15987552	+	HGNC:24578|HPRD:18702
6248	7.174301	148.73877	7.0307407	121.25772	7.4182005	175.3765	RSC1A1	RS1	regulatory solute carrier protein, family 1, member 1	protein-coding	6248	ENSG00000215695	GO:0005634|GO:0005730|GO:0005794|GO:0005886|GO:0005903|GO:0006351|GO:0006355|GO:0006810|GO:0008200|GO:0030054|GO:0043231|GO:0050892|GO:0051051	chr1	15986364	15988217	+	HGNC:10458|MIM:601966|HPRD:15994|Vega:OTTHUMG00000067830
23207	11.994345	4201.4756	11.155168	2114.879	10.685304	1688.3685	PLEKHM2	RP11-169K16.1|SKIP	pleckstrin homology domain containing, family M (with RUN domain) member 2	protein-coding	23207	ENSG00000116786	GO:0005515|GO:0005543|GO:0005737|GO:0007030|GO:0019894	chr1	16010827	16061264	+	HGNC:29131|MIM:609613|Vega:OTTHUMG00000003062
284723	3.5267203	11.868422	2.1088078	4.0	1.9638891	4.0	SLC25A34	RP11-169K16.2	solute carrier family 25, member 34	protein-coding	284723	ENSG00000162461	GO:0005743|GO:0006810|GO:0016021	chr1	16062809	16067887	+	HGNC:27653|MIM:610817|HPRD:17340|Vega:OTTHUMG00000003063
388595	0.0	0.0	0.0	0.0	0.0	0.0	TMEM82		transmembrane protein 82	protein-coding	388595	ENSG00000162460	GO:0016021	chr1	16068987	16074292	+	HGNC:32350|HPRD:18383|Vega:OTTHUMG00000003065
54751	9.352606	673.2237	9.552842	696.5263	9.301628	647.0526	FBLIM1	CAL|FBLP-1|FBLP1	filamin binding LIM protein 1	protein-coding	54751	ENSG00000162458	GO:0001725|GO:0005829|GO:0005925|GO:0005938|GO:0008270|GO:0008360|GO:0016337|GO:0030054|GO:0031005|GO:0033623|GO:0034329|GO:0043231	chr1	16085255	16113084	+	HGNC:24686|MIM:607747|HPRD:09669|Vega:OTTHUMG00000003079
729500	0.0	0.0	0.0	0.0	0.0	0.0	RPL12P14	RPL12_1_13	ribosomal protein L12 pseudogene 14	pseudo	729500			chr1	16119222	16119841	+	HGNC:36495
440567	3.7717826	14.065789	3.9161627	14.0	3.5488517	12.0	UQCRHL		ubiquinol-cytochrome c reductase hinge protein-like	protein-coding	440567			chr1	16133657	16134194	-
441876	0.0	0.0	0.0	0.0	0.0	0.0	RPS16P1	RPS16_1_14	ribosomal protein S16 pseudogene 1	pseudo	441876			chr1	16154707	16155228	+	HGNC:36462
729614	7.153457	146.60527	7.5080748	168.81122	7.255695	156.69397	FLJ37453		uncharacterized LOC729614	miscRNA	729614	ENSG00000179743		chr1	16160710	16174642	-
23013	10.671492	1679.5133	10.603952	1443.2894	10.588889	1579.2236	SPEN	HIAA0929|MINT|RBM15C|SHARP	spen homolog, transcriptional regulator (Drosophila)	protein-coding	23013	ENSG00000065526	GO:0000122|GO:0000166|GO:0001085|GO:0001191|GO:0003697|GO:0003700|GO:0003714|GO:0003723|GO:0005515|GO:0005634|GO:0005730|GO:0007219|GO:0017053|GO:0019048|GO:0045892|GO:0045893|GO:0050769	chr1	16174359	16266950	+	HGNC:17575|MIM:613484|HPRD:10230|Vega:OTTHUMG00000009376
7709	9.460843	725.67456	9.886214	877.5921	9.426418	705.5133	ZBTB17	MIZ-1|ZNF151|ZNF60|pHZ-67	zinc finger and BTB domain containing 17	protein-coding	7709	ENSG00000116809	GO:0001702|GO:0003677|GO:0003700|GO:0005515|GO:0005654|GO:0006351|GO:0006987|GO:0007398|GO:0030968|GO:0044267|GO:0045786|GO:0045893|GO:0046872	chr1	16268364	16302627	-	HGNC:12936|MIM:604084|HPRD:04968|Vega:OTTHUMG00000009377
101928531	0.0	0.0	0.0	0.0	0.0	0.0	LOC101928531		uncharacterized LOC101928531	pseudo	101928531			chr1	16295972	16296734	+
101928566	0.0	0.0	0.0	0.0	0.0	0.0	LOC101928566		TBC1 domain family member 3H-like	pseudo	101928566			chr1	16302626	16323701	+
149563	0.0	0.0	0.0	0.0	0.0	0.0	C1orf64	ERRF|RP11-5P18.4	chromosome 1 open reading frame 64	protein-coding	149563			chr1	16330731	16333190	+	HGNC:28339|HPRD:14492
27129	0.95766413	2.0	1.1088079	2.0	0.0	0.0	HSPB7	cvHSP	heat shock 27kDa protein family, member 7 (cardiovascular)	protein-coding	27129	ENSG00000173641	GO:0005515|GO:0005634|GO:0005737|GO:0005739|GO:0006986|GO:0008016|GO:0008022|GO:0015030	chr1	16340523	16345285	-	HGNC:5249|MIM:610692|HPRD:13684|Vega:OTTHUMG00000009531
1187	0.0	1.0	0.0	0.0	0.0	1.0	CLCNKA	CLCK1|ClC-K1|hClC-Ka	chloride channel, voltage-sensitive Ka	protein-coding	1187	ENSG00000186510	GO:0005247|GO:0005886|GO:0005887|GO:0006810|GO:0007588|GO:0030554|GO:0034220|GO:0034707|GO:0055085	chr1	16348486	16360545	+	HGNC:2026|MIM:602024|HPRD:03608|Vega:OTTHUMG00000009529
440568	0.0	0.0	0.0	0.0	0.0	0.0	LOC440568		family with sequence similarity 131, member C pseudogene	pseudo	440568			chr1	16361005	16366526	-
1188	0.0	0.0	0.0	0.0	0.9638891	2.0	CLCNKB	CLCKB|ClC-K2|ClC-Kb	chloride channel, voltage-sensitive Kb	protein-coding	1188	ENSG00000184908	GO:0005247|GO:0005886|GO:0005887|GO:0006810|GO:0007588|GO:0030554|GO:0034220|GO:0034707|GO:0055085	chr1	16370231	16383821	+	HGNC:2027|MIM:602023|HPRD:03607|Vega:OTTHUMG00000009530
348487	7.5045586	186.99998	6.59559	89.684204	6.029695	66.98684	FAM131C	C1orf117|RP11-5P18.9	family with sequence similarity 131, member C	protein-coding	348487	ENSG00000185519		chr1	16384264	16400127	-	HGNC:26717|HPRD:08779|Vega:OTTHUMG00000009525
1969	12.820017	7446.531	12.781779	6530.472	12.464546	5795.2593	EPHA2	ARCC2|CTPA|CTPP1|CTRCT6|ECK	EPH receptor A2	protein-coding	1969	ENSG00000142627	GO:0001501|GO:0001525|GO:0001570|GO:0001649|GO:0004714|GO:0005003|GO:0005515|GO:0005524|GO:0005886|GO:0005887|GO:0005925|GO:0007155|GO:0007275|GO:0008630|GO:0010591|GO:0014028|GO:0021915|GO:0030182|GO:0030216|GO:0030316|GO:0031256|GO:0031258|GO:0032587|GO:0032863|GO:0033598|GO:0033628|GO:0036342|GO:0043491|GO:0043535|GO:0045765|GO:0046849|GO:0048013|GO:0048320|GO:0051898|GO:0060035|GO:0060326|GO:…	chr1	16450832	16482582	-	HGNC:3386|MIM:176946|HPRD:01494|Vega:OTTHUMG00000009527
101927479	0.0	0.0	0.0	0.0	0.0	0.0	LOC101927479		uncharacterized LOC101927479	miscRNA	101927479			chr1	16481724	16483824	+
128272	6.877625	121.0921	7.967041	232.04057	7.5245986	188.79929	ARHGEF19	WGEF	Rho guanine nucleotide exchange factor (GEF) 19	protein-coding	128272	ENSG00000142632	GO:0005089|GO:0005096|GO:0005543|GO:0032321|GO:0032956|GO:0042060	chr1	16524599	16539104	-	HGNC:26604|MIM:612496|HPRD:10659|Vega:OTTHUMG00000002219
101927507	0.0	0.0	0.0	0.0	0.0	0.0	LOC101927507		uncharacterized LOC101927507	miscRNA	101927507			chr1	16542402	16544619	-
645634.chr1.1	0.0	0.0	0.0	0.0	0.0	0.0	ANO7P1	ANO7L1|C1orf224|TMEM16M	anoctamin 7 pseudogene 1	protein-coding	645634			chr1	16542874	16552794	-	HGNC:32248
101927546	0.0	0.0	0.0	0.0	0.0	0.0	LOC101927546		uncharacterized LOC101927546	miscRNA	101927546			chr1	16551343	16553528	-
645634.chr1.2	0.0	0.0	0.0	0.0	0.0	0.0	ANO7P1	ANO7L1|C1orf224|TMEM16M	anoctamin 7 pseudogene 1	protein-coding	645634			chr1	16551832	16553713	-	HGNC:32248
79363	6.7074456	107.61843	6.8642225	108.039474	6.5596867	96.72369	RSG1	C1orf89	REM2 and RAB-like small GTPase 1	protein-coding	79363	ENSG00000132881	GO:0005525|GO:0005737|GO:0005929|GO:0005932|GO:0006887|GO:0007264|GO:0015031|GO:0017157|GO:0031338|GO:0034613|GO:0042384	chr1	16558182	16563659	-	HGNC:28127|HPRD:14399|Vega:OTTHUMG00000002214
645652	0.0	0.0	0.0	0.0	0.0	0.0	MT1XP1	MTL1	metallothionein 1X pseudogene 1	pseudo	645652			chr1	16567711	16567893	-	HGNC:7442
54455	9.847168	948.5	9.390172	622.2559	9.274975	635.2084	FBXO42	Fbx42|JFK	F-box protein 42	protein-coding	54455			chr1	16573335	16678986	-	HGNC:29249|MIM:609109
26099	12.23285	4956.7764	12.4419155	5159.829	12.356305	5376.368	SZRD1	C1orf144	SUZ RNA binding domain containing 1	protein-coding	26099	ENSG00000055070		chr1	16693525	16724643	+	HGNC:30232|HPRD:13213|Vega:OTTHUMG00000002217
729662	0.0	0.0	0.0	0.0	0.0	0.0	RPL22P3	RPL22_1_15	ribosomal protein L22 pseudogene 3	pseudo	729662			chr1	16695588	16696046	-	HGNC:36804
374955	0.0	0.0	0.0	0.0	0.0	0.0	SPATA21	spergen-2|spergen2	spermatogenesis associated 21	protein-coding	374955	ENSG00000187144	GO:0005509	chr1	16725138	16763919	-	HGNC:28026|HPRD:14190|Vega:OTTHUMG00000002312
55707	11.213989	2446.1968	11.302154	2341.708	11.056307	2183.4866	NECAP2		NECAP endocytosis associated 2	protein-coding	55707	ENSG00000157191	GO:0005622|GO:0005886|GO:0005905|GO:0006897|GO:0015031|GO:0030125	chr1	16767167	16786584	+	HGNC:25528|MIM:611624|HPRD:07674|Vega:OTTHUMG00000002313
114819	7.3104625	163.4605	5.8907933	55.023865	5.502231	46.473686	CROCCP3	CROCCL2|dJ798A10.2	ciliary rootlet coiled-coil, rootletin pseudogene 3	pseudo	114819	ENSG00000080947		chr1	16793931	16819196	-	HGNC:29405
26871	0.0	0.0	0.0	0.0	0.0	0.0	RNU1-1	HSD1|HU1-1|RNU1|RNU1A|RNU1A3|RNU1G4|Rnu1a1|U1|U1A1	RNA, U1 small nuclear 1	snRNA	26871	ENSG00000206652		chr1	16840617	16840780	-	HGNC:10120
100126512.chr1.2	0.0	0.0	0.0	0.0	0.0	0.0	TRNAN-GUU		transfer RNA asparagine (anticodon GUU)	tRNA	100126512			chr1	16847080	16847153	-
100132147	0.0	0.0	0.0	0.0	0.0	0.0	LOC100132147		uncharacterized LOC100132147	unknown	100132147			chr1	16860691	16862580	-
100126517	0.0	0.0	0.0	0.0	0.0	0.0	TRNAE-UUC		transfer RNA glutamic acid (anticodon UUC)	tRNA	100126517			chr1	16861774	16861845	-
100133301	0.0	0.0	0.0	0.0	0.0	0.0	LOC100133301		UPF0627 protein ENSP00000364708	protein-coding	100133301	ENSG00000268674		chr1	16865561	16866198	+
7195	0.0	0.0	0.0	0.0	0.0	0.0	TRNAG1	TRG1	tRNA glycine1 (anticodon CCC)	tRNA	7195			chr1	16872434	16872504	-	MIM:189911
100189486	0.0	0.0	0.0	0.0	0.0	0.0	TRNAG36	TRNAV35P	transfer RNA glycine 36 (anticodon CCC)	pseudo	100189486			chr1	16874160	16874232	-	HGNC:35059
100421267	0.0	0.0	0.0	0.0	0.0	0.0	LOC100421267		phosphodiesterase 4D interacting protein pseudogene	pseudo	100421267			chr1	16875147	16877725	-
101056699	0.0	0.0	0.0	0.0	0.0	0.0	TRNAQ49P	TRNAL48	transfer RNA glutamine 49 (anticodon CUG) pseudogene	pseudo	101056699			chr1	16879957	16880028	+	HGNC:35098
55672	9.327925	661.804	9.663676	752.1456	9.52959	757.81433	NBPF1	AB13|AB14|AB23|AD2|NBG|NBPF	neuroblastoma breakpoint family, member 1	protein-coding	55672		GO:0005737	chr1	16888922	16940100	-	HGNC:26088|MIM:610501|HPRD:07946
84809	7.5155888	188.43517	7.582102	177.69926	7.565352	194.20856	CROCCP2	CROCCL1	ciliary rootlet coiled-coil, rootletin pseudogene 2	pseudo	84809	ENSG00000215908		chr1	16944751	16957401	-	HGNC:28170
101927663	0.0	0.0	0.0	0.0	0.0	0.0	LOC101927663		uncharacterized LOC101927663	miscRNA	101927663			chr1	16961646	16971553	-
11209	6.0628834	68.8421	4.229387	17.394737	4.612294	25.078949	MST1P2	MSPL-1|MSPL-2|MSPL-3|MSPL1|MSPL2|MSPL3|MSTP1|MSTP2|MSTP3	macrophage stimulating 1 (hepatocyte growth factor-like) pseudogene 2	pseudo	11209	ENSG00000186301		chr1	16972069	16976915	+	HGNC:7383
101927639	0.0	0.0	0.0	0.0	0.0	0.0	LOC101927639		uncharacterized LOC101927639	miscRNA	101927639			chr1	16991954	16996609	+
26869	0.0	0.0	0.0	0.0	0.0	0.0	RNU1-3	HSD4|RNU1G3	RNA, U1 small nuclear 3	snRNA	26869	ENSG00000207513		chr1	16993280	16993443	-	HGNC:10130
729574	0.0	0.0	0.0	0.0	0.0	0.0	LOC729574		UPF0627 protein ENSP00000341061/ENSP00000339743	protein-coding	729574	ENSG00000237847		chr1	16999498	17000007	+
100126533	0.0	0.0	0.0	0.0	0.0	0.0	TRNAG-CCC		transfer RNA glycine (anticodon CCC)	tRNA	100126533			chr1	17004766	17004836	-
280661	0.0	0.0	0.0	0.0	0.0	0.0	EIF1AXP1	EIF1AP1	eukaryotic translation initiation factor 1A, X-linked pseudogene 1	pseudo	280661			chr1	17009586	17012744	-	HGNC:19900
284729	0.0	0.0	0.1088079	1.0	0.0	0.013333334	ESPNP	RP1-163M9.1|dJ1182A14.1	espin pseudogene	pseudo	284729	ENSG00000268869		chr1	17017713	17046652	-	HGNC:23285
100189500	0.0	0.0	0.0	0.0	0.0	0.0	TRNAV36P		transfer RNA valine 36 (anticodon CAC) pseudogene	pseudo	100189500			chr1	17052061	17052133	+	HGNC:35075
100189045	0.0	0.0	0.0	0.0	0.0	0.0	TRNAG10		transfer RNA glycine 10 (anticodon CCC)	tRNA	100189045			chr1	17053780	17053850	+	HGNC:34604
729587	0.0	0.0	0.0	0.0	0.0	0.0	LOC729587		UPF0627 protein ENSP00000341061/ENSP00000339743-like	protein-coding	729587	ENSG00000268991		chr1	17060447	17060956	-
101927778	0.0	0.0	0.0	0.0	0.0	0.0	LOC101927778		uncharacterized LOC101927778	miscRNA	101927778			chr1	17063845	17068500	-
101927753	0.0	0.0	0.0	0.0	0.0	0.0	LOC101927753		uncharacterized LOC101927753	miscRNA	101927753			chr1	17066648	17079298	+
6060	0.0	0.0	0.0	0.0	0.0	0.0	RNU1-4	HSD2|HSD5|HSD6|HSD7|RNU1|RNU1D2|RNU1E2|RNU1F1|RNU1G1|RNU1G2|U1B2|U1D2|U1E2|U1F	RNA, U1 small nuclear 4	snRNA	6060	ENSG00000207389		chr1	17067011	17067174	+	HGNC:10128|MIM:180680
100421113	0.0	0.0	0.0	0.0	0.0	0.0	CROCCP4		ciliary rootlet coiled-coil, rootletin pseudogene 4	pseudo	100421113			chr1	17076722	17077459	+	HGNC:43864
11223	4.953149	31.900002	2.1088078	4.0	0.9638891	2.0	MST1L	BRF-1|D1F15S1A|MSPL-7|MSPL7|MST1P9|MSTP7|MSTP9	macrophage stimulating 1-like	protein-coding	11223		GO:0004252|GO:0005576|GO:0006508	chr1	17081129	17090975	-	HGNC:7390
100189523	0.0	0.0	0.0	0.0	0.0	0.0	TRNAQ55		transfer RNA glutamine 55 (anticodon CUG)	tRNA	100189523			chr1	17180900	17180971	-	HGNC:38574
100421279	0.0	0.0	0.0	0.0	0.0	0.0	LOC100421279		phosphodiesterase 4D interacting protein pseudogene	pseudo	100421279			chr1	17183206	17185778	+
100500876	0.0	0.0	0.0	0.0	0.0	0.0	MIR3675		microRNA 3675	miscRNA	100500876	ENSG00000263811		chr1	17185444	17185516	-	HGNC:38973|miRBase:MI0016076
100189479	0.0	0.0	0.0	0.0	0.0	0.0	TRNAV34P		transfer RNA valine 34 (anticodon CAC) pseudogene	pseudo	100189479			chr1	17186693	17186765	+	HGNC:35052
100189298	0.0	0.0	0.0	0.0	0.0	0.0	TRNAG28		transfer RNA glycine 28 (anticodon CCC)	tRNA	100189298			chr1	17188416	17188486	+	HGNC:34864
100132070	0.0	0.0	0.0	0.0	0.0	0.0	LOC100132070		UPF0627 protein ENSP00000358171-like pseudogene	pseudo	100132070			chr1	17194858	17195363	-
101927806	0.0	0.0	0.0	0.0	0.0	0.0	LOC101927806		uncharacterized LOC101927806	pseudo	101927806			chr1	17197577	17200231	+
7193	0.0	0.0	0.0	0.0	0.0	0.0	TRNAE1	TRE|TRNE	transfer RNA glutamic acid 1 (anticodon UUC)	tRNA	7193			chr1	17199078	17199149	+	HGNC:12265|MIM:180640
100189183	0.0	0.0	0.0	0.0	0.0	0.0	TRNAN18		transfer RNA asparagine 18 (anticodon GUU)	tRNA	100189183			chr1	17201958	17202031	+	HGNC:34746
101928613	0.0	0.0	0.0	0.0	0.0	0.0	LOC101928613		uncharacterized LOC101928613	protein-coding	101928613			chr1	17215033	17222476	-
791226	0.0	0.0	0.0	0.0	0.0	0.0	TRNAN2	TRN2	transfer RNA asparagine 2 (anticodon GUU)	tRNA	791226			chr1	17216172	17216245	+	HGNC:33197
26870	0.0	0.0	0.0	0.0	0.0	0.0	RNU1-2	RNU1C1|RNU1C2|U1C1|U1C21	RNA, U1 small nuclear 2	snRNA	26870	ENSG00000207005		chr1	17222475	17222638	+	HGNC:10123
9696	8.991854	524.27856	8.773998	405.959	8.484042	367.13156	CROCC	ROLT	ciliary rootlet coiled-coil, rootletin	protein-coding	9696	ENSG00000058453	GO:0005198|GO:0005515|GO:0005737|GO:0005813|GO:0005814|GO:0005886|GO:0007049|GO:0008104|GO:0015629|GO:0019894|GO:0030030|GO:0035253|GO:0051297	chr1	17248445	17299474	+	HGNC:21299|HPRD:16758|Vega:OTTHUMG00000002200
4237	9.05931	549.3743	9.461087	653.6067	9.232876	616.94025	MFAP2	MAGP|MAGP-1|MAGP1	microfibrillar-associated protein 2	protein-coding	4237	ENSG00000117122	GO:0001527|GO:0001968|GO:0005576|GO:0030198|GO:0030220|GO:0070051	chr1	17300999	17308081	-	HGNC:7033|MIM:156790|HPRD:01137|Vega:OTTHUMG00000002290
23400	10.213114	1222.3564	10.461968	1308.0123	10.171546	1182.5266	ATP13A2	CLN12|HSA9947|KRPPD|PARK9	ATPase type 13A2	protein-coding	23400	ENSG00000159363	GO:0005515|GO:0005524|GO:0005764|GO:0016021|GO:0019829|GO:0046872	chr1	17312453	17338467	-	HGNC:30213|MIM:610513|HPRD:13677|Vega:OTTHUMG00000002293
6390	10.960405	2051.8948	11.4910755	2669.3408	11.394692	2760.6707	SDHB	CWS2|IP|PGL4|SDH|SDH1|SDH2|SDHIP	succinate dehydrogenase complex, subunit B, iron sulfur (Ip)	protein-coding	6390	ENSG00000117118	GO:0005515|GO:0005739|GO:0005743|GO:0005749|GO:0006099|GO:0006105|GO:0008177|GO:0009055|GO:0009060|GO:0022904|GO:0044237|GO:0044281|GO:0046872|GO:0048039|GO:0051537|GO:0051538|GO:0051539	chr1	17345225	17380665	-	HGNC:10681|MIM:185470|HPRD:01707|Vega:OTTHUMG00000002289
11240	3.1275892	9.0	3.430736	10.0	1.5488516	3.0	PADI2	PAD-H19|PAD2|PDI2	peptidyl arginine deiminase, type II	protein-coding	11240	ENSG00000117115	GO:0004668|GO:0005509|GO:0005737|GO:0018101	chr1	17393256	17445948	-	HGNC:18341|MIM:607935|HPRD:06396|Vega:OTTHUMG00000002295
400743	0.0	0.0	0.0	0.0	0.0	0.0	LOC400743		uncharacterized LOC400743	unknown	400743			chr1	17520821	17521393	+
29943	3.8230355	14.574469	2.9161627	7.0	2.9638891	8.0	PADI1	HPAD10|PAD1|PDI|PDI1	peptidyl arginine deiminase, type I	protein-coding	29943	ENSG00000142623	GO:0004668|GO:0005509|GO:0005737|GO:0018101	chr1	17531621	17572501	+	HGNC:18367|MIM:607934|HPRD:06395|Vega:OTTHUMG00000002294
51702	7.0704465	138.4079	0.1088079	1.0	1.9638891	4.0	PADI3	PAD3|PDI3	peptidyl arginine deiminase, type III	protein-coding	51702	ENSG00000142619	GO:0004668|GO:0005509|GO:0005634|GO:0005730|GO:0005737|GO:0018101	chr1	17575593	17610727	+	HGNC:18337|MIM:606755|HPRD:08419|Vega:OTTHUMG00000002373
100616188	0.0	0.0	0.0	0.0	0.0	0.0	MIR3972		microRNA 3972	miscRNA	100616188			chr1	17604384	17604470	+	HGNC:41876|miRBase:MI0016990
23569	0.61662716	1.5789473	0.0	0.0	0.0	0.0	PADI4	PAD|PAD4|PADI5|PDI4|PDI5	peptidyl arginine deiminase, type IV	protein-coding	23569	ENSG00000159339	GO:0004668|GO:0005509|GO:0005634|GO:0005737|GO:0006351|GO:0006355|GO:0006464|GO:0016568|GO:0018101	chr1	17634690	17690495	+	HGNC:18368|MIM:605347|HPRD:05635|Vega:OTTHUMG00000002371
353238	0.0	1.0	0.0	0.0	0.0	0.0	PADI6	hPADVI	peptidyl arginine deiminase, type VI	protein-coding	353238		GO:0004668|GO:0005509|GO:0005634|GO:0005737|GO:0018101	chr1	17698691	17728195	+	HGNC:20449|MIM:610363|HPRD:15095
55920	11.327056	2645.6226	12.1653385	4259.684	11.959055	4082.2974	RCC2	TD-60	regulator of chromosome condensation 2	protein-coding	55920	ENSG00000179051	GO:0000278|GO:0000775|GO:0005730|GO:0005819|GO:0005829|GO:0005874|GO:0007067|GO:0051301	chr1	17733251	17766250	-	HGNC:30297|MIM:609587|HPRD:18171|Vega:OTTHUMG00000002513
55160	7.2258058	154.14474	7.070943	124.68421	6.784068	113.0	ARHGEF10L	GrinchGEF	Rho guanine nucleotide exchange factor (GEF) 10-like	protein-coding	55160	ENSG00000074964	GO:0005089|GO:0005737|GO:0035023	chr1	17866330	18024370	+	HGNC:25540|MIM:612494|HPRD:07679|Vega:OTTHUMG00000002514
81569	0.0	0.0	0.1088079	1.0	0.0	0.0	ACTL8	CT57	actin-like 8	protein-coding	81569	ENSG00000117148	GO:0005737|GO:0005856	chr1	18081808	18153558	+	HGNC:24018|HPRD:11274|Vega:OTTHUMG00000002512
101927876	0.0	0.0	0.0	0.0	0.0	0.0	LOC101927876		uncharacterized LOC101927876	miscRNA	101927876			chr1	18392151	18400905	+
84966	0.0	0.0	0.0	0.0	0.0	0.0	IGSF21		immunoglobin superfamily, member 21	protein-coding	84966	ENSG00000117154	GO:0005576	chr1	18434240	18704977	+	HGNC:28246|HPRD:11309|Vega:OTTHUMG00000002432
127707	0.0	0.0	0.1088079	1.0	1.9638891	4.0	KLHDC7A	RP11-422P22.2	kelch domain containing 7A	protein-coding	127707	ENSG00000179023	GO:0016021	chr1	18807424	18812480	+	HGNC:26791|HPRD:08246|Vega:OTTHUMG00000002431
391012	0.0	0.0	0.0	0.0	0.0	0.0	LOC391012		dynein, light chain, LC8-type 1 pseudogene	pseudo	391012			chr1	18839519	18839889	+
5081	0.0	0.0	0.0	0.0	0.0	0.0	PAX7	HUP1|PAX7B|RMS2	paired box 7	protein-coding	5081	ENSG00000009709	GO:0000983|GO:0003700|GO:0005634|GO:0006338|GO:0009653|GO:0010453|GO:0014813|GO:0021527|GO:0021904|GO:0031062|GO:0043066|GO:0043393|GO:0043403|GO:0043565|GO:0045944|GO:0048663|GO:0048706|GO:0051216|GO:0060415|GO:2000288	chr1	18957500	19075360	+	HGNC:8621|MIM:167410|HPRD:01331|Vega:OTTHUMG00000002433
80834	0.0	0.0	0.0	0.0	0.0	0.0	TAS1R2	GPR71|T1R2|TR2	taste receptor, type 1, member 2	protein-coding	80834	ENSG00000179002	GO:0001582|GO:0005886|GO:0007186|GO:0008527|GO:0016021|GO:0033041|GO:0046982|GO:0050916	chr1	19166093	19186155	-	HGNC:14905|MIM:606226|HPRD:06940|Vega:OTTHUMG00000002442
8659	9.753727	889.01404	9.475447	660.14484	9.374602	680.62354	ALDH4A1	ALDH4|P5CD|P5CDh	aldehyde dehydrogenase 4 family, member A1	protein-coding	8659	ENSG00000159423	GO:0003842|GO:0004029|GO:0005759|GO:0006560|GO:0006561|GO:0006562|GO:0009055|GO:0010133|GO:0019470|GO:0034641|GO:0042802|GO:0044281	chr1	19197924	19229293	-	HGNC:406|MIM:606811|HPRD:06009|Vega:OTTHUMG00000002443
100616120	0.0	0.0	0.0	0.0	0.0	0.0	MIR4695		microRNA 4695	miscRNA	100616120			chr1	19209696	19209769	-	HGNC:41573|miRBase:MI0017328
100302276	0.0	0.0	0.0	0.0	0.0	0.0	MIR1290	MIRN1290|hsa-mir-1290	microRNA 1290	miscRNA	100302276			chr1	19223565	19223642	-	HGNC:35283|miRBase:MI0006352
126917	9.912205	992.2368	9.49224	667.87396	9.542113	764.4211	IFFO2		intermediate filament family orphan 2	protein-coding	126917	ENSG00000169991	GO:0005198|GO:0005882	chr1	19230774	19282826	-	HGNC:27006|Vega:OTTHUMG00000002499
23352	12.053735	4378.0425	12.446892	5177.6577	12.162611	4700.901	UBR4	RBAF600|ZUBR1|p600	ubiquitin protein ligase E3 component n-recognin 4	protein-coding	23352	ENSG00000127481	GO:0004842|GO:0005516|GO:0005634|GO:0005737|GO:0005856|GO:0008270|GO:0016021|GO:0019048	chr1	19401000	19536746	-	HGNC:30313|MIM:609890|HPRD:10184|Vega:OTTHUMG00000002498
101927895	0.0	0.0	0.0	0.0	0.0	0.0	LOC101927895		uncharacterized LOC101927895	miscRNA	101927895			chr1	19536867	19567198	+
23065	10.56068	1555.342	10.945782	1829.1708	10.690152	1694.0526	EMC1	KIAA0090|RP1-43E13.1	ER membrane protein complex subunit 1	protein-coding	23065	ENSG00000127463	GO:0016021|GO:0072546	chr1	19542158	19578053	-	HGNC:28957|HPRD:08306|Vega:OTTHUMG00000002497
51154	10.824617	1867.5784	11.72979	3149.6633	11.551741	3078.159	MRTO4	C1orf33|MRT4|dJ657E11.4	mRNA turnover 4 homolog (S. cerevisiae)	protein-coding	51154	ENSG00000053372	GO:0005634|GO:0005730|GO:0031965|GO:0042254	chr1	19578075	19586622	+	HGNC:18477|HPRD:12725|Vega:OTTHUMG00000002496
101927930	0.0	0.0	0.0	0.0	0.0	0.0	LOC101927930		uncharacterized LOC101927930	protein-coding	101927930			chr1	19585977	19589073	-
246181	5.045127	34.000004	5.0630045	31.0	4.9896326	32.576138	AKR7L	AFAR3|AFB1-AR3|AKR7A4	aldo-keto reductase family 7-like	pseudo	246181	ENSG00000211454	GO:0016491	chr1	19592476	19600568	-	HGNC:24056|MIM:608478|HPRD:12240|Vega:OTTHUMG00000002520
22977	4.3290396	20.697369	4.7930956	25.710531	3.7914407	14.197368	AKR7A3	AFAR2	aldo-keto reductase family 7, member A3 (aflatoxin aldehyde reductase)	protein-coding	22977		GO:0004033|GO:0005829|GO:0006081|GO:0009055	chr1	19609057	19615280	-	HGNC:390|MIM:608477|HPRD:07089
100506730	5.8457665	59.223682	5.667833	47.144737	5.7096076	53.657894	LOC100506730		uncharacterized LOC100506730	miscRNA	100506730			chr1	19619741	19622230	-
8574	10.113794	1141.037	10.499741	1342.7102	10.157903	1171.3962	AKR7A2	AFAR|AFAR1|AFB1-AR1|AKR7	aldo-keto reductase family 7, member A2 (aflatoxin aldehyde reductase)	protein-coding	8574		GO:0004032|GO:0005794|GO:0005975|GO:0006081|GO:0009055|GO:0019119|GO:0044597|GO:0044598	chr1	19629202	19638640	-	HGNC:389|MIM:603418|HPRD:04567
54896	9.196677	604.2549	9.86566	865.1769	9.398674	692.0752	PQLC2		PQ loop repeat containing 2	protein-coding	54896	ENSG00000040487	GO:0005765|GO:0015181|GO:0015189|GO:0015809|GO:0015819|GO:0031301|GO:0080144	chr1	19638740	19658922	+	HGNC:26001|MIM:614760|HPRD:17896|Vega:OTTHUMG00000002521
832	12.123195	4593.986	12.651076	5964.842	12.445324	5718.553	CAPZB	CAPB|CAPPB|CAPZ	capping protein (actin filament) muscle Z-line, beta	protein-coding	832	ENSG00000077549	GO:0001669|GO:0003779|GO:0005829|GO:0005856|GO:0006928|GO:0007010|GO:0007596|GO:0008290|GO:0014704|GO:0015629|GO:0016020|GO:0022604|GO:0030018|GO:0030027|GO:0030032|GO:0030036|GO:0030863|GO:0031115|GO:0031175|GO:0048487|GO:0048747|GO:0051015|GO:0051016|GO:0071203	chr1	19665267	19812135	-	HGNC:1491|MIM:601572|HPRD:11872|Vega:OTTHUMG00000002556
644083	0.0	0.0	0.0	0.0	0.0	0.0	LOC644083		uncharacterized LOC644083	unknown	644083			chr1	19725379	19727702	+
100532736	8.495444	371.6447	9.378813	617.3756	9.01573	530.73254	MINOS1-NBL1	C1orf151-NBL1	MINOS1-NBL1 readthrough	protein-coding	100532736	ENSG00000270136		chr1	19923471	19984949	+	HGNC:48338|Vega:OTTHUMG00000183956
440574	10.82134	1863.3397	11.010659	1913.3049	11.018759	2127.3909	MINOS1	C1orf151|MIO10	mitochondrial inner membrane organizing system 1	protein-coding	440574	ENSG00000173436	GO:0003674|GO:0005739|GO:0005743|GO:0008150|GO:0016021	chr1	19923471	19956315	+	HGNC:32068|Vega:OTTHUMG00000002712
644068	6.461699	90.76315	6.8636956	108.0	6.471684	91.0	RPS14P3	RPS14_1_16	ribosomal protein S14 pseudogene 3	pseudo	644068			chr1	19934301	19935138	+	HGNC:35797
4681	8.523168	378.8553	9.429919	639.6376	9.033845	537.4385	NBL1	D1S1733E|DAN|DAND1|NB|NO3	neuroblastoma 1, DAN family BMP antagonist	protein-coding	4681	ENSG00000158747	GO:0005576|GO:0007399|GO:0016015|GO:0035582|GO:0036122|GO:0045666|GO:0048263|GO:0048812|GO:0090027	chr1	19969723	19984949	+	HGNC:7650|MIM:600613|HPRD:09001|Vega:OTTHUMG00000002700
3362	0.0	0.0	0.0	0.0	0.0	0.0	HTR6	5-HT6|5-HT6R	5-hydroxytryptamine (serotonin) receptor 6, G protein-coupled	protein-coding	3362	ENSG00000158748	GO:0004969|GO:0004993|GO:0005515|GO:0005886|GO:0005887|GO:0005929|GO:0007187|GO:0007268|GO:0007420|GO:0007612|GO:0014050|GO:0014053|GO:0014054|GO:0014058|GO:0030425|GO:0032355|GO:0033603|GO:0042493|GO:0060291	chr1	19991780	20006055	+	HGNC:5301|MIM:601109|HPRD:03066|Vega:OTTHUMG00000002713
255104	8.758436	445.96045	8.912429	446.84198	8.674932	419.06857	TMCO4	RP5-1056L3.6	transmembrane and coiled-coil domains 4	protein-coding	255104	ENSG00000162542	GO:0016021	chr1	20008706	20126410	-	HGNC:27393|HPRD:14140|Vega:OTTHUMG00000002697
54546	0.0	0.0	0.0	0.0	0.0	0.0	RNF186	RP11-91K11.1	ring finger protein 186	protein-coding	54546	ENSG00000178828	GO:0008270|GO:0016021	chr1	20140522	20141771	-	HGNC:25978|HPRD:07885|Vega:OTTHUMG00000002709
23252	8.748313	442.8421	8.151619	263.7105	8.515685	375.27283	OTUD3	DUBA4|RP11-460G22.1	OTU domain containing 3	protein-coding	23252	ENSG00000169914		chr1	20208888	20239437	+	HGNC:29038|MIM:611758|Vega:OTTHUMG00000002696
30814	0.0	0.0	0.0	0.0	0.0	0.0	PLA2G2E	GIIE sPLA2|sPLA2-IIE	phospholipase A2, group IIE	protein-coding	30814		GO:0004623|GO:0005509|GO:0005576|GO:0006644|GO:0006654|GO:0006954|GO:0016042|GO:0036148|GO:0036149|GO:0036150|GO:0036151|GO:0036152|GO:0044281|GO:0046474	chr1	20246800	20250110	-	HGNC:13414|HPRD:07143
5320	0.0	0.0	0.0	0.0	0.0	0.0	PLA2G2A	MOM1|PLA2|PLA2B|PLA2L|PLA2S|PLAS1|sPLA2	phospholipase A2, group IIA (platelets, synovial fluid)	protein-coding	5320	ENSG00000188257	GO:0004623|GO:0005509|GO:0005543|GO:0005576|GO:0005615|GO:0005783|GO:0005789|GO:0006644|GO:0006654|GO:0010744|GO:0016042|GO:0030141|GO:0034374|GO:0036148|GO:0036149|GO:0036150|GO:0036151|GO:0036152|GO:0044281|GO:0046473|GO:0046474|GO:0047498|GO:0050729|GO:0050830	chr1	20301924	20306932	-	HGNC:9031|MIM:172411|HPRD:01397|Vega:OTTHUMG00000002699
100419911	0.0	0.0	0.0	0.0	0.0	0.0	LOC100419911		prenylcysteine oxidase 1 pseudogene	pseudo	100419911			chr1	20365423	20365937	+
5322	0.0	0.0	0.0	0.0	0.0	0.0	PLA2G5	FRFB|GV-PLA2|PLA2-10|hVPLA(2)	phospholipase A2, group V	protein-coding	5322		GO:0005509|GO:0005576|GO:0005794|GO:0005886|GO:0006644|GO:0006654|GO:0006663|GO:0008201|GO:0009986|GO:0016042|GO:0019370|GO:0034097|GO:0036148|GO:0036149|GO:0036150|GO:0036151|GO:0036152|GO:0044281|GO:0046474|GO:0047498|GO:0048471|GO:0050482|GO:0051591	chr1	20396701	20418394	+	HGNC:9038|MIM:601192|HPRD:03117
26279	0.0	0.0	0.0	0.0	0.0	0.0	PLA2G2D	PLA2IID|SPLASH|sPLA2-IID|sPLA2S	phospholipase A2, group IID	protein-coding	26279	ENSG00000117215	GO:0004623|GO:0005509|GO:0005576|GO:0006644|GO:0006654|GO:0006954|GO:0016042|GO:0036148|GO:0036149|GO:0036150|GO:0036151|GO:0036152|GO:0044281|GO:0046474	chr1	20439143	20446059	-	HGNC:9033|MIM:605630|HPRD:07546|Vega:OTTHUMG00000002701
64600	0.0	0.0	0.0	0.0	0.0	0.0	PLA2G2F		phospholipase A2, group IIF	protein-coding	64600	ENSG00000158786	GO:0004623|GO:0005509|GO:0005576|GO:0005829|GO:0006644|GO:0006654|GO:0008150|GO:0016042|GO:0036148|GO:0036149|GO:0036150|GO:0036151|GO:0036152|GO:0044281|GO:0046474	chr1	20465823	20476879	+	HGNC:30040|HPRD:07499|Vega:OTTHUMG00000002704
391013	0.0	0.0	0.0	0.0	0.0	0.0	PLA2G2C		phospholipase A2, group IIC	protein-coding	391013	ENSG00000187980	GO:0005509|GO:0005576|GO:0006644|GO:0016042|GO:0047498	chr1	20490484	20501687	-	HGNC:9032
101928017	0.0	0.0	0.0	0.0	0.0	0.0	LOC101928017		uncharacterized LOC101928017	miscRNA	101928017			chr1	20510768	20513066	-
127733	0.0	0.0	0.0	0.0	0.0	0.0	UBXN10	UBXD3	UBX domain protein 10	protein-coding	127733			chr1	20512571	20522541	+	HGNC:26354|HPRD:18255
127731	0.0	0.0	0.0	0.0	0.0	0.0	VWA5B1		von Willebrand factor A domain containing 5B1	protein-coding	127731	ENSG00000158816	GO:0005576	chr1	20617412	20681387	+	HGNC:26538|HPRD:08732|Vega:OTTHUMG00000002835
339505	0.0	0.0	0.0	0.0	0.0	0.0	LOC339505		uncharacterized LOC339505	miscRNA	339505			chr1	20686294	20755287	-
55450	5.127589	36.0	6.258555	71.0	6.2306757	77.0	CAMK2N1	PRO1489|RP11-401M16.1	calcium/calmodulin-dependent protein kinase II inhibitor 1	protein-coding	55450	ENSG00000162545	GO:0005886|GO:0008427|GO:0014069|GO:0019901|GO:0030054|GO:0030425|GO:0043025|GO:0045211	chr1	20808884	20812728	-	HGNC:24190|MIM:614986|HPRD:13112|Vega:OTTHUMG00000002837
79594	9.834181	940.0	10.261244	1138.1189	10.055325	1090.9999	MUL1	C1orf166|GIDE|MAPL|MULAN|RNF218|RP11-401M16.2	mitochondrial E3 ubiquitin protein ligase 1	protein-coding	79594	ENSG00000090432	GO:0000266|GO:0004842|GO:0004871|GO:0005515|GO:0005634|GO:0005730|GO:0005737|GO:0005739|GO:0005777|GO:0006919|GO:0007257|GO:0008270|GO:0010637|GO:0016567|GO:0016925|GO:0019789|GO:0030308|GO:0031307|GO:0031625|GO:0033235|GO:0042802|GO:0043123|GO:0050821|GO:0051646|GO:0090141|GO:1901028	chr1	20825941	20834674	-	HGNC:25762|MIM:612037|HPRD:07799|Vega:OTTHUMG00000002838
441878	0.0	0.0	0.0	0.0	0.0	0.0	RPS4XP4	RPS4P4|RPS4X_1_17	ribosomal protein S4X pseudogene 4	pseudo	441878			chr1	20852445	20853303	+	HGNC:36545
163933	4.9118605	31.0	0.1088079	1.0	0.0	1.0	FAM43B		family with sequence similarity 43, member B	protein-coding	163933	ENSG00000183114		chr1	20878932	20881513	+	HGNC:31791|HPRD:16881|Vega:OTTHUMG00000057491
978	1.4239821	2.7631578	1.1088079	2.0	1.9638891	4.0	CDA	CDD	cytidine deaminase	protein-coding	978	ENSG00000158825	GO:0001882|GO:0004126|GO:0005576|GO:0005829|GO:0006206|GO:0007166|GO:0008270|GO:0008655|GO:0009972|GO:0019858|GO:0030308|GO:0042803|GO:0043097|GO:0044281|GO:0045980|GO:0051289|GO:0055086	chr1	20915444	20945400	+	HGNC:1712|MIM:123920|HPRD:11744|Vega:OTTHUMG00000002845
65018	11.2473345	2503.395	11.005071	1905.9081	10.588901	1579.2368	PINK1	BRPK|PARK6	PTEN induced putative kinase 1	protein-coding	65018	ENSG00000158828	GO:0000287|GO:0000422|GO:0004674|GO:0005515|GO:0005524|GO:0005739|GO:0005741|GO:0005829|GO:0006468|GO:0006950|GO:0007243|GO:0008219|GO:0010857|GO:0016021|GO:0016301|GO:0018105|GO:0031396|GO:0031625|GO:0032226|GO:0033603|GO:0043123|GO:0043254|GO:0043524|GO:0055131|GO:0090200|GO:0097237	chr1	20959948	20978004	+	HGNC:14581|MIM:608309|HPRD:10514|Vega:OTTHUMG00000002841
1650	13.34586	10721.324	12.93559	7265.174	12.599347	6362.853	DDOST	AGER1|CDG1R|OKSWcl45|OST|OST48|WBP1	dolichyl-diphosphooligosaccharide--protein glycosyltransferase subunit (non-catalytic)	protein-coding	1650	ENSG00000244038	GO:0004576|GO:0004579|GO:0005515|GO:0005789|GO:0006412|GO:0006486|GO:0006487|GO:0006614|GO:0008250|GO:0010467|GO:0016021|GO:0018279|GO:0034097|GO:0042110|GO:0043231|GO:0043234|GO:0043687|GO:0044267|GO:0045087	chr1	20978260	20988037	-	HGNC:2728|MIM:602202|HPRD:03728|Vega:OTTHUMG00000002844
57576	8.303415	325.3279	7.492512	167.0	7.3375463	165.84105	KIF17	KIF17B|KIF3X|KLP-2|OSM-3	kinesin family member 17	protein-coding	57576	ENSG00000117245	GO:0003777|GO:0005524|GO:0005737|GO:0005871|GO:0005874|GO:0007018|GO:0008017|GO:0015031|GO:0016192|GO:0031503	chr1	20990507	21044510	-	HGNC:19167|MIM:605037|HPRD:10388|Vega:OTTHUMG00000002863
400745	10.319061	1315.5016	9.595934	717.64484	9.251405	624.9147	SH2D5		SH2 domain containing 5	protein-coding	400745	ENSG00000189410		chr1	21046225	21059133	-	HGNC:28819|Vega:OTTHUMG00000002620
50809	11.423131	2827.805	11.145045	2100.093	11.351533	2679.3071	HP1BP3	HP1-BP74	heterochromatin protein 1, binding protein 3	protein-coding	50809	ENSG00000127483	GO:0000786|GO:0003677|GO:0005634|GO:0006334	chr1	21069171	21113181	-	HGNC:24973|HPRD:11026|Vega:OTTHUMG00000002622
8672	11.26832	2540.0754	10.809656	1664.4712	10.957329	2038.709	EIF4G3	eIF-4G 3|eIF4G 3|eIF4GII	eukaryotic translation initiation factor 4 gamma, 3	protein-coding	8672	ENSG00000075151	GO:0000339|GO:0003677|GO:0003743|GO:0005829|GO:0006446|GO:0008135|GO:0016070|GO:0016281|GO:0019048|GO:0019221	chr1	21132785	21503381	-	HGNC:3298|MIM:603929|HPRD:06802|Vega:OTTHUMG00000002624
100302155	0.0	0.0	0.0	0.0	0.0	0.0	MIR1256	MIRN1256|hsa-mir-1256	microRNA 1256	miscRNA	100302155			chr1	21314807	21314925	-	HGNC:35321|miRBase:MI0006390
100271141	0.0	0.0	0.0	0.0	0.0	0.0	RPS15AP6	RPS15A_1_18	ribosomal protein S15a pseudogene 6	pseudo	100271141			chr1	21330004	21330457	-	HGNC:35657
1889	12.12698	4606.054	11.677851	3038.2886	11.272289	2536.1082	ECE1	ECE	endothelin converting enzyme 1	protein-coding	1889	ENSG00000117298	GO:0001921|GO:0003100|GO:0004175|GO:0004222|GO:0005768|GO:0005769|GO:0005886|GO:0006508|GO:0007507|GO:0009897|GO:0010814|GO:0010815|GO:0010816|GO:0016021|GO:0016485|GO:0016486|GO:0017046|GO:0019229|GO:0031302|GO:0031982|GO:0033093|GO:0034959|GO:0042447|GO:0042733|GO:0042803|GO:0043583|GO:0046872|GO:0048471|GO:0060037	chr1	21543740	21672034	-	HGNC:3146|MIM:600423|HPRD:02690|Vega:OTTHUMG00000002625
100506801	0.0	1.0	1.6937704	3.0	0.0	0.0	LOC100506801		uncharacterized LOC100506801	miscRNA	100506801	ENSG00000231105		chr1	21619783	21626362	+
94297	0.0	0.0	0.0	0.0	0.0	0.0	PPP1R11P1		protein phosphatase 1, regulatory (inhibitor) subunit 11 pseudogene 1	pseudo	94297			chr1	21724486	21724857	+	HGNC:16326
100421269	0.0	0.0	0.0	0.0	0.0	0.0	LOC100421269		phosphodiesterase 4D interacting protein pseudogene	pseudo	100421269			chr1	21737955	21738483	-
343381	0.0	0.0	0.0	0.0	0.0	0.0	NBPF2P		neuroblastoma breakpoint family, member 2, pseudogene	pseudo	343381			chr1	21749601	21754453	-	HGNC:31987
388605	0.0	0.0	0.0	0.0	0.0	0.0	HS6ST1P1	HS6ST1P	heparan sulfate 6-O-sulfotransferase 1 pseudogene 1	pseudo	388605			chr1	21754761	21758727	+	HGNC:31835
100421114	0.0	0.0	0.0	0.0	0.0	0.0	CROCCP5		ciliary rootlet coiled-coil, rootletin pseudogene 5	pseudo	100421114			chr1	21760804	21763314	+	HGNC:43865
84224	7.8735433	241.49992	8.516913	339.69724	8.413743	349.671	NBPF3	AE2	neuroblastoma breakpoint family, member 3	protein-coding	84224	ENSG00000142794	GO:0005737	chr1	21766583	21811393	+	HGNC:25076|MIM:612992|HPRD:10633|Vega:OTTHUMG00000002944
767853	0.0	0.0	0.0	0.0	0.0	0.0	PFN1P10		profilin 1 pseudogene 10	pseudo	767853			chr1	21785917	21786695	-	HGNC:42985
249	5.5939074	49.736843	5.0156984	30.0	4.9903398	32.592106	ALPL	AP-TNAP|APTNAP|HOPS|TNAP|TNSALP	alkaline phosphatase, liver/bone/kidney	protein-coding	249	ENSG00000162551	GO:0001501|GO:0001958|GO:0003006|GO:0004035|GO:0005615|GO:0005886|GO:0016021|GO:0016462|GO:0031225|GO:0032496|GO:0033280|GO:0046677|GO:0046872|GO:0051384|GO:0071407|GO:0071529	chr1	21835858	21904905	+	HGNC:438|MIM:171760|HPRD:01377|Vega:OTTHUMG00000002949
5909	6.5122533	94.00001	6.9416976	113.999985	6.57083	97.47366	RAP1GAP	RAP1GA1|RAP1GAP1|RAP1GAPII|RAPGAP	RAP1 GTPase activating protein	protein-coding	5909	ENSG00000076864	GO:0000139|GO:0003924|GO:0005096|GO:0005515|GO:0005829|GO:0006184|GO:0007165|GO:0016020|GO:0017016|GO:0032318|GO:0042803|GO:0043547	chr1	21922708	21995856	-	HGNC:9858|MIM:600278|HPRD:02609|Vega:OTTHUMG00000007513
84196	10.755049	1779.6586	10.165052	1064.7095	10.362178	1349.5741	USP48	RAP1GA1|USP31	ubiquitin specific peptidase 48	protein-coding	84196	ENSG00000090686	GO:0004221|GO:0005634|GO:0005730|GO:0005737|GO:0005739|GO:0006511|GO:0008234	chr1	22004792	22109688	-	HGNC:18533|HPRD:15637|Vega:OTTHUMG00000007798
401944	2.2795923	5.0	1.1088079	2.0	0.9638891	2.0	LDLRAD2		low density lipoprotein receptor class A domain containing 2	protein-coding	401944	ENSG00000187942	GO:0016021	chr1	22138758	22151714	+	HGNC:32071|HPRD:18436|Vega:OTTHUMG00000002675
3339	11.499018	2980.5312	10.632113	1471.7385	10.334248	1323.6979	HSPG2	HSPG|PLC|PRCAN|SJA|SJS|SJS1	heparan sulfate proteoglycan 2	protein-coding	3339	ENSG00000142798	GO:0001523|GO:0001525|GO:0001958|GO:0002062|GO:0005515|GO:0005576|GO:0005605|GO:0005615|GO:0005796|GO:0005886|GO:0005975|GO:0006024|GO:0006027|GO:0007420|GO:0007603|GO:0008022|GO:0008104|GO:0030198|GO:0030203|GO:0030204|GO:0031012|GO:0042157|GO:0043202|GO:0044281|GO:0046872|GO:0048704|GO:0048738|GO:0060351|GO:0070062	chr1	22148725	22263790	-	HGNC:5273|MIM:142461|HPRD:00804|Vega:OTTHUMG00000002674
440575	0.0	0.0	0.0	0.0	0.0	0.0	RPL21P29	RPL21_1_19	ribosomal protein L21 pseudogene 29	pseudo	440575			chr1	22234551	22235107	+	HGNC:35793
23436	0.0	0.0	0.0	0.0	0.0	0.0	CELA3B	CBPP|E1|EL-1|ELA3B	chymotrypsin-like elastase family, member 3B	protein-coding	23436	ENSG00000219073	GO:0004252|GO:0005576|GO:0006508|GO:0008203|GO:0008233	chr1	22303418	22315847	+	HGNC:15945|HPRD:06498|Vega:OTTHUMG00000002758
10136	0.0	0.0	0.0	0.0	0.0	0.0	CELA3A	ELA3|ELA3A	chymotrypsin-like elastase family, member 3A	protein-coding	10136	ENSG00000142789	GO:0004252|GO:0006508|GO:0007586|GO:0008203	chr1	22328149	22339035	+	HGNC:15944|HPRD:06497|Vega:OTTHUMG00000002755
101928043	0.95766413	2.0	0.0	0.0	2.2858171	5.0	LOC101928043		uncharacterized LOC101928043	miscRNA	101928043			chr1	22350487	22352541	-
29092	7.251801	156.94737	7.8460107	213.36842	7.8964076	244.3014	LINC00339	HSPC157|NCRNA00339	long intergenic non-protein coding RNA 339	miscRNA	29092	ENSG00000218510		chr1	22351684	22357717	+	HGNC:25011
998	12.407695	5595.42	12.198359	4358.3027	12.333513	5292.099	CDC42	CDC42Hs|G25K	cell division cycle 42	protein-coding	998	ENSG00000070831	GO:0000139|GO:0002040|GO:0003161|GO:0003334|GO:0003924|GO:0005515|GO:0005525|GO:0005737|GO:0005815|GO:0005829|GO:0005886|GO:0006184|GO:0007030|GO:0007088|GO:0007097|GO:0007163|GO:0007173|GO:0007264|GO:0007411|GO:0007596|GO:0010628|GO:0010629|GO:0016020|GO:0019901|GO:0030036|GO:0030141|GO:0030175|GO:0030225|GO:0030496|GO:0030742|GO:0031069|GO:0031274|GO:0031295|GO:0031333|GO:0031424|GO:0031435|GO:…	chr1	22379120	22419436	+	HGNC:1736|MIM:116952|HPRD:00309|Vega:OTTHUMG00000002753
101928071	0.0	0.0	0.0	0.0	0.0	0.0	LOC101928071		M-phase phosphoprotein 6-like	pseudo	101928071			chr1	22394542	22395514	-
54361	7.869113	240.7595	2.1088078	4.0	3.3416705	10.394737	WNT4	SERKAL|WNT-4	wingless-type MMTV integration site family, member 4	protein-coding	54361		GO:0001658|GO:0001822|GO:0001837|GO:0001838|GO:0001889|GO:0003714|GO:0005109|GO:0005201|GO:0005576|GO:0005578|GO:0005615|GO:0005737|GO:0005788|GO:0005796|GO:0005886|GO:0006702|GO:0007267|GO:0008584|GO:0008585|GO:0009986|GO:0010629|GO:0010894|GO:0018345|GO:0022407|GO:0030182|GO:0030237|GO:0030325|GO:0030336|GO:0030501|GO:0032321|GO:0032349|GO:0032967|GO:0033080|GO:0038030|GO:0040037|GO:0043066|GO:…	chr1	22443798	22469519	-	HGNC:12783|MIM:603490|HPRD:04601
100616433	0.0	0.0	0.0	0.0	0.0	0.0	MIR4418		microRNA 4418	miscRNA	100616433	ENSG00000266564		chr1	22592732	22592793	+	HGNC:41789|miRBase:MI0016754
101060363	0.0	0.0	0.0	0.0	0.0	0.0	LOC101060363		peptidyl-prolyl cis-trans isomerase A-like	protein-coding	101060363			chr1	22649321	22649824	-
9923	9.837322	942.04895	9.982866	938.3994	9.786124	905.2895	ZBTB40	ZNF923	zinc finger and BTB domain containing 40	protein-coding	9923	ENSG00000184677	GO:0003674|GO:0003677|GO:0005634|GO:0006351|GO:0006355|GO:0006974|GO:0030282|GO:0046872	chr1	22778344	22857650	+	HGNC:29045|MIM:612106|HPRD:11086|Vega:OTTHUMG00000002897
2046	0.0	1.0	0.0	0.0	0.0	0.0	EPHA8	EEK|EK3|HEK3	EPH receptor A8	protein-coding	2046	ENSG00000070886	GO:0005004|GO:0005524|GO:0005887|GO:0006929|GO:0007155|GO:0007411|GO:0016322|GO:0030155|GO:0031175|GO:0031901|GO:0033628|GO:0043005|GO:0043410|GO:0043552|GO:0046777|GO:0048013	chr1	22890004	22930087	+	HGNC:3391|MIM:176945|HPRD:01493|Vega:OTTHUMG00000002892
712	0.0	0.0	0.0	0.0	0.0	0.0	C1QA		complement component 1, q subcomponent, A chain	protein-coding	712	ENSG00000173372	GO:0005515|GO:0005576|GO:0005581|GO:0005602|GO:0006956|GO:0006958|GO:0007267|GO:0045087	chr1	22963118	22966175	+	HGNC:1241|MIM:120550|HPRD:00393|Vega:OTTHUMG00000002893
714	0.0	0.0	0.0	0.0	0.0	0.0	C1QC	C1Q-C|C1QG	complement component 1, q subcomponent, C chain	protein-coding	714	ENSG00000159189	GO:0005576|GO:0005581|GO:0006955|GO:0006956|GO:0006958|GO:0030853|GO:0045087|GO:0045650	chr1	22970118	22974603	+	HGNC:1245|MIM:120575|HPRD:00395|Vega:OTTHUMG00000002891
713	0.0	0.0	0.0	0.0	0.0	0.0	C1QB		complement component 1, q subcomponent, B chain	protein-coding	713	ENSG00000173369	GO:0005515|GO:0005576|GO:0005581|GO:0005602|GO:0006956|GO:0006958|GO:0042803|GO:0045087|GO:0048839	chr1	22979682	22988029	+	HGNC:1242|MIM:120570|HPRD:00394|Vega:OTTHUMG00000002896
2048	8.232625	309.75	8.674511	378.9079	8.36387	337.78946	EPHB2	CAPB|DRT|EK5|EPHT3|ERK|Hek5|PCBC|Tyro5	EPH receptor B2	protein-coding	2048	ENSG00000133216	GO:0001525|GO:0001655|GO:0004713|GO:0005005|GO:0005102|GO:0005524|GO:0005887|GO:0006468|GO:0007399|GO:0007411|GO:0007413|GO:0007612|GO:0008046|GO:0016310|GO:0018108|GO:0021631|GO:0021952|GO:0022038|GO:0030424|GO:0030425|GO:0031290|GO:0042472|GO:0043025|GO:0048013|GO:0048170|GO:0048593|GO:0050771|GO:0050878|GO:0051965|GO:0060021|GO:0060996|GO:0060997|GO:0071679	chr1	23037331	23247993	+	HGNC:3393|MIM:600997|HPRD:02997|Vega:OTTHUMG00000002881
100616391	0.0	0.0	0.0	0.0	0.0	0.0	MIR4684		microRNA 4684	miscRNA	100616391			chr1	23046010	23046091	+	HGNC:41695|miRBase:MI0017316
100422914	0.0	0.0	0.0	0.0	0.0	0.0	MIR4253		microRNA 4253	miscRNA	100422914	ENSG00000264014		chr1	23189652	23189719	-	HGNC:38231|miRBase:MI0015860
646262	0.0	0.0	0.0	0.0	0.0	0.0	LACTBL1		lactamase, beta-like 1	protein-coding	646262	ENSG00000215906		chr1	23279536	23291923	-	HGNC:35445|Vega:OTTHUMG00000003228
729059	0.0	0.25	1.4829323	2.5921054	1.3453182	2.6052632	C1orf234		chromosome 1 open reading frame 234	protein-coding	729059	ENSG00000227868		chr1	23337327	23342343	-	HGNC:44651|Vega:OTTHUMG00000003226
23028	10.957674	2048.0146	11.706116	3098.4	11.588535	3157.673	KDM1A	AOF2|BHC110|KDM1|LSD1	lysine (K)-specific demethylase 1A	protein-coding	23028	ENSG00000004487	GO:0000122|GO:0000790|GO:0001085|GO:0001701|GO:0002039|GO:0003682|GO:0003700|GO:0005515|GO:0005634|GO:0005654|GO:0005667|GO:0006351|GO:0006357|GO:0006482|GO:0007596|GO:0008134|GO:0008283|GO:0010725|GO:0016491|GO:0019899|GO:0021983|GO:0030374|GO:0030851|GO:0032091|GO:0032451|GO:0032452|GO:0032453|GO:0032454|GO:0033169|GO:0034648|GO:0034720|GO:0043392|GO:0043426|GO:0043433|GO:0043518|GO:0044212|GO:…	chr1	23345941	23410184	+	HGNC:29079|MIM:609132|HPRD:09800|Vega:OTTHUMG00000003220
100422866	0.0	0.0	0.0	0.0	0.0	0.0	MIR3115		microRNA 3115	miscRNA	100422866			chr1	23370798	23370865	+	HGNC:38371|miRBase:MI0014127
100616177	0.0	0.0	0.0	0.0	0.0	0.0	MIR4419A		microRNA 4419a	miscRNA	100616177	ENSG00000266802		chr1	23384351	23384427	-	HGNC:41828|miRBase:MI0016755
7798	11.648001	3304.7761	11.295138	2330.3494	11.23006	2462.9475	LUZP1	LUZP	leucine zipper protein 1	protein-coding	7798	ENSG00000169641	GO:0003281|GO:0005634|GO:0021503|GO:0060840	chr1	23410516	23495351	-	HGNC:14985|MIM:601422|HPRD:03250|Vega:OTTHUMG00000003227
3352	7.0040703	132.18422	7.982224	234.49545	7.7979445	228.18422	HTR1D	5-HT1D|HT1DA|HTR1DA|HTRL|RDC4	5-hydroxytryptamine (serotonin) receptor 1D, G protein-coupled	protein-coding	3352	ENSG00000179546	GO:0004993|GO:0005886|GO:0005887|GO:0007187|GO:0007268|GO:0009636|GO:0014827|GO:0040012|GO:0042310|GO:0050795|GO:0051378	chr1	23518388	23521222	-	HGNC:5289|MIM:182133|HPRD:01636|Vega:OTTHUMG00000003235
391019	0.0	0.0	0.0	0.0	0.0	0.0	RPL29P6	RPL29_1_20	ribosomal protein L29 pseudogene 6	pseudo	391019			chr1	23571222	23571838	+	HGNC:36627
100996511	0.0	0.0	0.0	0.0	0.0	0.0	LOC100996511		uncharacterized LOC100996511	miscRNA	100996511			chr1	23607802	23613373	-
10236	0.0	0.0	0.0	0.0	0.0	0.0	HNRNPR	HNRPR|hnRNP R|hnRNP-R	heterogeneous nuclear ribonucleoprotein R	protein-coding	10236	ENSG00000125944	GO:0000166|GO:0000398|GO:0003723|GO:0005515|GO:0005634|GO:0005654|GO:0005681|GO:0005730|GO:0005737|GO:0006397|GO:0008380|GO:0010467|GO:0030529|GO:0071013	chr1	23635953	23671143	-	HGNC:5047|MIM:607201|HPRD:06228|Vega:OTTHUMG00000003224
80818	8.580889	394.32034	8.196225	271.99142	8.398408	345.9737	ZNF436	ZNF|Zfp46	zinc finger protein 436	protein-coding	80818	ENSG00000125945	GO:0003677|GO:0005634|GO:0005730|GO:0005737|GO:0006351|GO:0006355|GO:0046872	chr1	23685941	23696357	-	HGNC:20814|MIM:611703|HPRD:15793|Vega:OTTHUMG00000003232
148898	0.0	0.0	0.0	0.0	0.0	0.0	C1orf213		chromosome 1 open reading frame 213	miscRNA	148898	ENSG00000249087		chr1	23695464	23698332	+	HGNC:25122|HPRD:14083|Vega:OTTHUMG00000003225
6920	8.637677	410.15155	7.7069583	193.76315	7.4612074	180.68317	TCEA3	TFIIS|TFIIS.H	transcription elongation factor A (SII), 3	protein-coding	6920	ENSG00000204219	GO:0003677|GO:0005634|GO:0006351|GO:0006357|GO:0008270|GO:0032784	chr1	23707402	23751272	-	HGNC:11615|MIM:604128|HPRD:16036|Vega:OTTHUMG00000003233
55616	8.930682	502.5132	9.078327	501.29623	8.943578	504.8421	ASAP3	ACAP4|CENTB6|DDEFL1|UPLC1	ArfGAP with SH3 domain, ankyrin repeat and PH domain 3	protein-coding	55616	ENSG00000088280	GO:0005543|GO:0005737|GO:0008060|GO:0008270|GO:0032312	chr1	23755056	23810750	-	HGNC:14987|HPRD:11662|Vega:OTTHUMG00000003234
1870	7.738592	219.9342	9.744277	795.3626	9.510821	748.0195	E2F2	E2F-2	E2F transcription factor 2	protein-coding	1870	ENSG00000007968	GO:0000278|GO:0001047|GO:0003677|GO:0003700|GO:0005515|GO:0005654|GO:0005667|GO:0006367|GO:0006915|GO:0008134|GO:0051726	chr1	23832920	23857712	-	HGNC:3114|MIM:600426|HPRD:02692|Vega:OTTHUMG00000003223
101928163	0.0	0.0	0.0	0.0	0.0	0.0	LOC101928163		uncharacterized LOC101928163	miscRNA	101928163			chr1	23848422	23854911	+
3399	10.79833	1833.8584	11.884163	3505.3801	11.720508	3460.149	ID3	HEIR-1|bHLHb25	inhibitor of DNA binding 3, dominant negative helix-loop-helix protein	protein-coding	3399	ENSG00000117318	GO:0000122|GO:0001656|GO:0003700|GO:0003714|GO:0005634|GO:0005737|GO:0006275|GO:0006351|GO:0007275|GO:0007417|GO:0007507|GO:0007517|GO:0008134|GO:0009611|GO:0019904|GO:0030182|GO:0030855|GO:0030903|GO:0042476|GO:0043065|GO:0043433|GO:0045668|GO:0045892|GO:0046983|GO:0051726	chr1	23884421	23886285	-	HGNC:5362|MIM:600277|HPRD:02608|Vega:OTTHUMG00000003229
259283	0.0	1.0	0.0	0.0	0.0	1.0	MDS2		myelodysplastic syndrome 2 translocation associated	miscRNA	259283	ENSG00000197880		chr1	23953824	23967056	+	HGNC:29633|MIM:607305|Vega:OTTHUMG00000002927
729856	0.0	0.0	0.0	0.0	0.0	0.0	LOC729856		elongation factor 1-alpha-like	pseudo	729856			chr1	23997267	23997734	+
6135	13.854772	15256.189	13.886096	14040.316	13.856189	15205.4375	RPL11	DBA7|GIG34|L11	ribosomal protein L11	protein-coding	6135	ENSG00000142676	GO:0000184|GO:0003723|GO:0003735|GO:0005515|GO:0005730|GO:0005829|GO:0006364|GO:0006412|GO:0006413|GO:0006414|GO:0006415|GO:0006605|GO:0006614|GO:0010467|GO:0016032|GO:0016070|GO:0016071|GO:0019058|GO:0019083|GO:0019843|GO:0022625|GO:0034504|GO:0042273|GO:0044267	chr1	24018269	24022915	+	HGNC:10301|MIM:604175|HPRD:10364|Vega:OTTHUMG00000002926
6924	10.897682	1964.598	11.483776	2655.8682	11.405659	2781.7366	TCEB3	EloA|SIII|SIII p110|TCEB3A	transcription elongation factor B (SIII), polypeptide 3 (110kDa, elongin A)	protein-coding	6924	ENSG00000011007	GO:0003677|GO:0005654|GO:0006357|GO:0006366|GO:0006368|GO:0010467|GO:0016021|GO:0016032|GO:0050434	chr1	24069856	24088549	+	HGNC:11620|MIM:600786|HPRD:02873|Vega:OTTHUMG00000002957
100506963	0.0	0.0	0.0	0.0	0.0	0.0	LOC100506963		uncharacterized LOC100506963	miscRNA	100506963	ENSG00000236810		chr1	24086872	24104795	-
57095	9.292055	645.5526	9.528769	685.0	9.520652	753.1342	PITHD1	C1orf128|HT014|RP5-886K2.4|TXNL1CL	PITH (C-terminal proteasome-interacting domain of thioredoxin-like) domain containing 1	protein-coding	57095	ENSG00000057757		chr1	24104876	24114722	+	HGNC:25022|HPRD:13717|Vega:OTTHUMG00000002960
11313	11.598866	3194.1187	10.935805	1816.565	10.411495	1396.5056	LYPLA2	APT-2|DJ886K2.4	lysophospholipase II	protein-coding	11313	ENSG00000011009	GO:0005737|GO:0006631|GO:0016787	chr1	24117646	24122029	+	HGNC:6738|HPRD:07127|Vega:OTTHUMG00000002961
2582	9.626542	813.99603	9.895163	883.05176	9.768317	894.1843	GALE	SDR1E1	UDP-galactose-4-epimerase	protein-coding	2582	ENSG00000117308	GO:0003978|GO:0005829|GO:0005975|GO:0019388|GO:0042803|GO:0044237|GO:0044281|GO:0050662	chr1	24122089	24127294	-	HGNC:4116|MIM:606953|HPRD:06092|Vega:OTTHUMG00000002958
3155	9.375989	684.22375	8.926044	451.07895	8.867771	478.99994	HMGCL	HL	3-hydroxymethyl-3-methylglutaryl-CoA lyase	protein-coding	3155	ENSG00000117305	GO:0000062|GO:0000287|GO:0001889|GO:0004419|GO:0005102|GO:0005739|GO:0005743|GO:0005759|GO:0005777|GO:0006552|GO:0006637|GO:0007005|GO:0007584|GO:0009790|GO:0030145|GO:0031406|GO:0042594|GO:0042803|GO:0044255|GO:0044281|GO:0046872|GO:0046950|GO:0046951|GO:0051262|GO:0070542	chr1	24128367	24151949	-	HGNC:5005|MIM:613898|HPRD:02003|Vega:OTTHUMG00000002963
2517	9.895812	981.0262	8.086088	252.00002	8.29156	321.2763	FUCA1	FUCA	fucosidase, alpha-L- 1, tissue	protein-coding	2517	ENSG00000179163	GO:0004560|GO:0005737|GO:0005764|GO:0006004|GO:0006027|GO:0030246	chr1	24171572	24194859	-	HGNC:4006|MIM:612280|HPRD:01974|Vega:OTTHUMG00000002965
1269	0.0	0.0	0.0	0.0	0.0	0.0	CNR2	CB-2|CB2|CX5	cannabinoid receptor 2 (macrophage)	protein-coding	1269		GO:0001975|GO:0004949|GO:0005886|GO:0005887|GO:0006954|GO:0006955|GO:0007187|GO:0007610|GO:0019233|GO:0030425|GO:0031234|GO:0032229|GO:0032496|GO:0033004|GO:0043204|GO:0045759|GO:0050728|GO:0051001	chr1	24200460	24239817	-	HGNC:2160|MIM:605051|HPRD:05444
646330	0.0	0.0	0.0	0.0	0.0	0.0	LOC646330		BTB (POZ) domain containing 6 pseudogene	pseudo	646330			chr1	24227539	24229498	-
100616492	0.0	0.0	0.0	0.0	0.0	0.0	MIR378F		microRNA 378f	miscRNA	100616492	ENSG00000264926		chr1	24255560	24255637	+	HGNC:41686|miRBase:MI0016756
55629	10.597481	1595.5264	9.699001	770.7895	10.479537	1463.9475	PNRC2		proline-rich nuclear receptor coactivator 2	protein-coding	55629	ENSG00000189266	GO:0000184|GO:0000932|GO:0005515|GO:0005634|GO:0006351|GO:0006355|GO:0031087	chr1	24286301	24289949	+	HGNC:23158|MIM:611882|HPRD:17871|Vega:OTTHUMG00000013891
10772	0.0	0.0	0.0	0.0	0.0	0.0	SRSF10	FUSIP1|FUSIP2|NSSR|SFRS13|SFRS13A|SRp38|SRrp40|TASR|TASR1|TASR2	serine/arginine-rich splicing factor 10	protein-coding	10772	ENSG00000188529	GO:0000166|GO:0000244|GO:0000375|GO:0000398|GO:0003723|GO:0005515|GO:0005634|GO:0005654|GO:0005737|GO:0006355|GO:0006376|GO:0006406|GO:0016482|GO:0016607|GO:0048025|GO:0050733|GO:0051082	chr1	24292935	24306953	-	HGNC:16713|MIM:605221|HPRD:05562|Vega:OTTHUMG00000013893
127295	0.0	0.0	0.0	0.0	0.0	0.0	RPL36P5	RPL36_1_21	ribosomal protein L36 pseudogene 5	pseudo	127295			chr1	24334371	24335009	-	HGNC:35567
127294	0.0	1.0	1.6937704	3.0	1.5488516	3.0	MYOM3	RP11-293P20.1	myomesin 3	protein-coding	127294	ENSG00000142661	GO:0031430|GO:0042803	chr1	24382531	24438665	-	HGNC:26679|HPRD:08200|Vega:OTTHUMG00000002969
58985	3.8645546	15.0	5.2787333	36.0	5.307484	40.605263	IL22RA1	CRF2-9|IL22R|IL22R1	interleukin 22 receptor, alpha 1	protein-coding	58985	ENSG00000142677	GO:0004904|GO:0008150|GO:0016020|GO:0016021|GO:0042015|GO:0050829	chr1	24446261	24469775	-	HGNC:13700|MIM:605457|HPRD:16108|Vega:OTTHUMG00000003041
163702	6.045127	68.0	6.2601585	71.07895	6.1136365	71.0	IFNLR1	CRF2/12|IFNLR|IL-28R1|IL28RA|LICR2	interferon, lambda receptor 1	protein-coding	163702	ENSG00000185436	GO:0004896|GO:0005515|GO:0008285|GO:0016021|GO:0019221|GO:0032002|GO:0050691|GO:0051607	chr1	24480647	24513765	-	HGNC:18584|MIM:607404|HPRD:09589|Vega:OTTHUMG00000003036
284632	0.0	0.0	0.0	0.0	0.0	0.0	LOC284632		uncharacterized LOC284632	miscRNA	284632	ENSG00000230023		chr1	24526730	24538180	+
57822	6.777843	113.0	0.1088079	1.0	0.0	1.0	GRHL3	SOM|TFCP2L4	grainyhead-like 3 (Drosophila)	protein-coding	57822	ENSG00000158055	GO:0000981|GO:0001736|GO:0003677|GO:0005634|GO:0007389|GO:0007398|GO:0007417|GO:0008544|GO:0032321|GO:0032956|GO:0042060|GO:0045944|GO:0061029|GO:0090103|GO:0090179	chr1	24645812	24690970	+	HGNC:25839|MIM:608317|HPRD:12210|Vega:OTTHUMG00000003040
90529	7.2713823	159.09209	7.3512383	151.42192	7.128002	143.42107	STPG1	C1orf201|MAPO2	sperm-tail PG-rich repeat containing 1	protein-coding	90529	ENSG00000001460	GO:0005634|GO:0005737|GO:0006915	chr1	24683489	24741587	-	HGNC:28070|HPRD:14273|Vega:OTTHUMG00000003297
57185	10.715608	1731.6638	10.067075	994.8026	9.720117	864.8026	NIPAL3	DJ462O23.2|NPAL3	NIPA-like domain containing 3	protein-coding	57185		GO:0015095|GO:0016021	chr1	24742245	24799473	+	HGNC:25233|HPRD:13149
100750325	0.0	1.0	2.1088078	3.9999998	0.9638891	2.0	RCAN3AS		RCAN3 antisense	miscRNA	100750325			chr1	24822823	24828850	-	HGNC:39009
11123	7.7889714	227.75002	7.978361	233.86841	8.224066	306.5921	RCAN3	DSCR1L2|MCIP3|RCN3|hRCN3	RCAN family member 3	protein-coding	11123	ENSG00000117602	GO:0003723|GO:0009653|GO:0019722|GO:0031013	chr1	24828841	24863510	+	HGNC:3042|MIM:605860|HPRD:05792|Vega:OTTHUMG00000003298
100506985	1.8492881	3.7105265	0.0	0.0	0.0	1.0	LOC100506985		uncharacterized LOC100506985	miscRNA	100506985			chr1	24865764	24882515	-
400746	0.0	1.0	0.0	0.0	0.0	0.0	NCMAP	C1orf130|MP11	noncompact myelin associated protein	protein-coding	400746	ENSG00000184454	GO:0005887|GO:0019911|GO:0031643|GO:0032290|GO:0033270|GO:0043220	chr1	24882567	24935818	+	HGNC:29332|HPRD:16963|Vega:OTTHUMG00000003317
100270884	0.0	0.0	0.0	0.0	0.0	0.0	RPL26P8	RPL26_1_22	ribosomal protein L26 pseudogene 8	pseudo	100270884			chr1	24890088	24890462	+	HGNC:36192
10250	10.079528	1114.2551	10.393896	1247.7288	10.414707	1399.6185	SRRM1	160-KD|POP101|SRM160	serine/arginine repetitive matrix 1	protein-coding	10250	ENSG00000133226	GO:0000375|GO:0000398|GO:0003677|GO:0003723|GO:0005634|GO:0005654|GO:0005829|GO:0006366|GO:0006369|GO:0006406|GO:0008380|GO:0010467|GO:0016363|GO:0016607|GO:0031124|GO:0071013	chr1	24969594	24999772	+	HGNC:16638|MIM:605975|HPRD:10441|Vega:OTTHUMG00000003320
25932	12.449187	5758.6836	12.012928	3832.6318	12.518957	6018.0	CLIC4	CLIC4L|H1|MTCLIC|huH1|p64H1	chloride intracellular channel 4	protein-coding	25932	ENSG00000169504	GO:0001525|GO:0001886|GO:0005247|GO:0005254|GO:0005515|GO:0005622|GO:0005737|GO:0005739|GO:0005813|GO:0005829|GO:0005886|GO:0005902|GO:0005911|GO:0006821|GO:0007035|GO:0009566|GO:0009986|GO:0015629|GO:0015630|GO:0016363|GO:0030154|GO:0030216|GO:0030336|GO:0030496|GO:0030659|GO:0034707|GO:0035088|GO:0035264|GO:0045177|GO:0048471|GO:0048754|GO:0051493|GO:0061299|GO:0071277	chr1	25071760	25170815	+	HGNC:13518|MIM:606536|HPRD:05943|Vega:OTTHUMG00000003327
864	8.939569	505.6184	9.764232	806.44	9.520093	752.84216	RUNX3	AML2|CBFA3|PEBP2aC	runt-related transcription factor 3	protein-coding	864	ENSG00000020633	GO:0000122|GO:0000790|GO:0000977|GO:0000981|GO:0002062|GO:0003700|GO:0005515|GO:0005524|GO:0005634|GO:0005737|GO:0006355|GO:0006366|GO:0006468|GO:0007411|GO:0031069|GO:0032609|GO:0045786|GO:0048469|GO:0048935|GO:0050680	chr1	25226002	25291501	-	HGNC:10473|MIM:600210|HPRD:02565|Vega:OTTHUMG00000003316
100616365	0.0	0.0	0.0	0.0	0.0	0.0	MIR4425		microRNA 4425	miscRNA	100616365	ENSG00000264371		chr1	25349994	25350077	+	HGNC:41891|miRBase:MI0016764
391020	0.0	0.0	0.0	0.0	0.0	0.0	LOC391020		interferon induced transmembrane protein 3 pseudogene	pseudo	391020			chr1	25451384	25451948	-
25949	10.447629	1438.1168	9.074593	500.0	9.415968	700.421	SYF2	CBPIN|NTC31|P29|fSAP29	SYF2 pre-mRNA-splicing factor	protein-coding	25949		GO:0000075|GO:0000398|GO:0001701|GO:0005634|GO:0007369|GO:0048568|GO:0071013	chr1	25548767	25559013	-	HGNC:19824|MIM:607090|HPRD:07386
57035	0.0	0.0	0.0	0.0	0.0	0.0	C1orf63	DJ465N24.2.1|NPD014|RP3-465N24.4	chromosome 1 open reading frame 63	protein-coding	57035	ENSG00000117616		chr1	25568740	25574010	-	HGNC:25234|HPRD:14835|Vega:OTTHUMG00000043611
6007	0.4376571	1.3947369	0.0	0.0	0.0	1.0	RHD	CD240D|DIIIc|RH|RH30|RHCED|RHDVA(TT)|RHDel|RHPII|RHXIII|Rh4|RhDCw|RhII|RhK562-II|RhPI	Rh blood group, D antigen	protein-coding	6007	ENSG00000187010	GO:0005887|GO:0008519	chr1	25598977	25656936	+	HGNC:10009|MIM:111680|HPRD:00199|Vega:OTTHUMG00000003476
29768	0.0	0.0	0.0	0.0	0.0	0.0	SDHDP6		succinate dehydrogenase complex, subunit D, integral membrane protein pseudogene 6	pseudo	29768			chr1	25619849	25621160	-	HGNC:10689
101928189	0.0	0.0	0.0	0.0	0.0	0.0	LOC101928189		uncharacterized LOC101928189	miscRNA	101928189			chr1	25631155	25663902	-
23585	11.026451	2148.0134	11.034264	1944.8663	11.226371	2456.6582	TMEM50A	IFNRC|SMP1	transmembrane protein 50A	protein-coding	23585	ENSG00000183726	GO:0005783|GO:0016021	chr1	25664789	25688852	+	HGNC:30590|MIM:605348|HPRD:05636|Vega:OTTHUMG00000007651
6006	2.5426266	6.0	3.1088078	8.0	0.9638891	2.0	RHCE	CD240CE|RH|RH30A|RHC|RHE|RHIXB|RHPI|Rh4|RhIVb(J)|RhVI|RhVIII	Rh blood group, CcEe antigens	protein-coding	6006	ENSG00000188672	GO:0005887|GO:0008519	chr1	25688740	25747363	-	HGNC:10008|MIM:111700|HPRD:00200|Vega:OTTHUMG00000007650
388606	0.0	0.0	0.0	0.0	0.0	0.0	SDHDP7		succinate dehydrogenase complex, subunit D, integral membrane protein pseudogene 7	pseudo	388606			chr1	25725186	25726493	+	HGNC:31410
55219	8.699131	428.0	8.600661	360.00003	8.404485	347.4342	TMEM57	MACOILIN	transmembrane protein 57	protein-coding	55219	ENSG00000204178	GO:0003674|GO:0005634|GO:0007420|GO:0008150|GO:0016021|GO:0030424|GO:0031965|GO:0044306|GO:0045202	chr1	25757349	25826698	+	HGNC:25572|MIM:610301|HPRD:13340|Vega:OTTHUMG00000003473
26119	8.801792	459.5658	9.065776	496.95386	8.840406	470.0	LDLRAP1	ARH|ARH1|ARH2|FHCB1|FHCB2	low density lipoprotein receptor adaptor protein 1	protein-coding	26119	ENSG00000157978	GO:0001540|GO:0001784|GO:0005515|GO:0005546|GO:0005769|GO:0005829|GO:0005883|GO:0006810|GO:0006898|GO:0008203|GO:0009898|GO:0009925|GO:0009967|GO:0030121|GO:0030122|GO:0030159|GO:0030276|GO:0030424|GO:0031623|GO:0035591|GO:0035612|GO:0035615|GO:0042632|GO:0042982|GO:0043393|GO:0048260|GO:0050750|GO:0055037|GO:0090003|GO:0090118|GO:0090205	chr1	25870076	25895377	+	HGNC:18640|MIM:605747|HPRD:05765|Vega:OTTHUMG00000007386
57134	3.5426266	12.0	3.9161627	14.0	3.8225331	14.506666	MAN1C1	HMIC|MAN1A3|MAN1C|pp6318	mannosidase, alpha, class 1C, member 1	protein-coding	57134		GO:0000139|GO:0004571|GO:0005509|GO:0006487|GO:0018279|GO:0030173|GO:0043687|GO:0044267	chr1	25943959	26112698	+	HGNC:19080|HPRD:14354
57190	11.020354	2138.954	11.01949	1925.0527	10.797404	1824.7911	SEPN1	CFTD|MDRS1|RSMD1|RSS|SELN	selenoprotein N, 1	protein-coding	57190	ENSG00000162430	GO:0003674|GO:0005509|GO:0005515|GO:0005576|GO:0005789|GO:0008150	chr1	26126667	26144713	+	HGNC:15999|MIM:606210|HPRD:05867|Vega:OTTHUMG00000007375
56181	10.643502	1647.243	10.754759	1602.3242	10.465906	1450.1807	MTFR1L	FAM54B|MST116|MSTP116	mitochondrial fission regulator 1-like	protein-coding	56181	ENSG00000117640		chr1	26146397	26159433	+	HGNC:28836|HPRD:14248|Vega:OTTHUMG00000007377
646471	3.5426266	12.0	4.1206236	16.131578	3.6643288	13.000001	LOC646471		uncharacterized LOC646471	miscRNA	646471			chr1	26146445	26150097	-
79000	6.481226	92.0	7.648273	186.03947	7.5867667	197.11281	AUNIP	AIBP|C1orf135	aurora kinase A and ninein interacting protein	protein-coding	79000	ENSG00000127423	GO:0000922|GO:0005515|GO:0005737|GO:0005813|GO:0007051	chr1	26158404	26185949	-	HGNC:28363|HPRD:08323|Vega:OTTHUMG00000007372
164091	10.614195	1614.1185	9.930855	905.1711	9.668736	834.546	PAQR7	MPRA|PGLP|mSR	progestin and adipoQ receptor family member VII	protein-coding	164091	ENSG00000182749	GO:0005496|GO:0005886|GO:0007275|GO:0016021|GO:0030154|GO:0048477	chr1	26187975	26197744	-	HGNC:23146|MIM:607779|HPRD:09692|Vega:OTTHUMG00000007373
3925	11.753504	3555.5076	12.922646	7200.2803	13.097894	8989.369	STMN1	C1orf215|LAP18|Lag|OP18|PP17|PP19|PR22|SMN	stathmin 1	protein-coding	3925	ENSG00000117632	GO:0004871|GO:0005622|GO:0005829|GO:0005874|GO:0007019|GO:0007052|GO:0007165|GO:0007409|GO:0009615|GO:0015631|GO:0016020|GO:0031115|GO:0035556|GO:0051272	chr1	26210677	26233368	-	HGNC:6510|MIM:151442|HPRD:01047|Vega:OTTHUMG00000007389
100874411	0.0	0.0	0.0	0.0	0.0	0.0	SNRPFP2		small nuclear ribonucleoprotein polypeptide F pseudogene 2	pseudo	100874411			chr1	26213851	26214093	+	HGNC:39665
100270892	0.0	0.0	0.0	0.0	0.0	0.0	RPL39P7	RPL39_2_23	ribosomal protein L39 pseudogene 7	pseudo	100270892			chr1	26215478	26215600	+	HGNC:36651
100500808	0.0	0.0	0.0	0.0	0.0	0.0	MIR3917		microRNA 3917	miscRNA	100500808	ENSG00000264021		chr1	26232853	26232945	-	HGNC:38911|miRBase:MI0016423
5051	8.720921	434.51315	8.979173	468.0	8.715169	430.92105	PAFAH2	HSD-PLA2	platelet-activating factor acetylhydrolase 2, 40kDa	protein-coding	5051	ENSG00000158006	GO:0003847|GO:0005543|GO:0005737|GO:0006629|GO:0016042|GO:0043066	chr1	26286258	26324648	-	HGNC:8579|MIM:602344|HPRD:03824|Vega:OTTHUMG00000007437
101928216	0.0	0.0	0.0	0.0	0.0	0.0	LOC101928216		uncharacterized LOC101928216	miscRNA	101928216			chr1	26335517	26357250	-
2134	0.0	0.0	1.4458429	2.5263157	0.0	0.0	EXTL1	EXTL	exostosin-like glycosyltransferase 1	protein-coding	2134	ENSG00000158008	GO:0001501|GO:0006486|GO:0016021|GO:0031227|GO:0050508	chr1	26348271	26362954	+	HGNC:3515|MIM:601738|HPRD:03441|Vega:OTTHUMG00000007509
7780	0.0	0.0	0.0	0.0	0.0	0.0	SLC30A2	PP12488|TNZD|ZNT2|ZnT-2	solute carrier family 30 (zinc transporter), member 2	protein-coding	7780	ENSG00000158014	GO:0005737|GO:0005765|GO:0005770|GO:0006829|GO:0008324|GO:0016021|GO:0055085|GO:0061090	chr1	26364513	26372629	-	HGNC:11013|MIM:609617|HPRD:18057|Vega:OTTHUMG00000007508
101928681	0.0	0.0	0.0	0.0	0.0	0.0	LOC101928681		uncharacterized LOC101928681	protein-coding	101928681			chr1	26372386	26375548	+
84676	0.0	0.0	0.0	0.0	0.0	0.0	TRIM63	IRF|MURF1|MURF2|RNF28|SMRZ	tripartite motif containing 63, E3 ubiquitin protein ligase	protein-coding	84676	ENSG00000158022	GO:0004842|GO:0004871|GO:0005634|GO:0005737|GO:0005874|GO:0006936|GO:0007165|GO:0008270|GO:0010468|GO:0014732|GO:0030018|GO:0031430|GO:0031432|GO:0043161|GO:0051384|GO:0070555	chr1	26377796	26394125	-	HGNC:16007|MIM:606131|HPRD:05843|Vega:OTTHUMG00000007510
149420	7.270547	159.0	6.3846874	77.48684	7.1034408	141.0	PDIK1L	CLIK1L|STK35L2	PDLIM1 interacting kinase 1 like	protein-coding	149420	ENSG00000175087	GO:0004674|GO:0005524|GO:0005634	chr1	26437656	26452039	+	HGNC:18981|MIM:610785|HPRD:15110|Vega:OTTHUMG00000007511
79927	0.0	0.0	0.0	0.0	0.0	0.0	FAM110D	GRRP1|RP11-96L14.5	family with sequence similarity 110, member D	protein-coding	79927	ENSG00000197245		chr1	26485511	26489119	+	HGNC:25860|HPRD:07848|Vega:OTTHUMG00000007537
101928265	0.0	0.0	0.0	0.0	0.0	0.0	LOC101928265		testis development-related protein-like	protein-coding	101928265			chr1	26492199	26495073	-
51042	9.474583	732.61847	9.958151	922.4603	9.361001	674.23676	ZNF593	ZT86	zinc finger protein 593	protein-coding	51042		GO:0000122|GO:0003677|GO:0003714|GO:0005730|GO:0006351|GO:0046872	chr1	26496388	26497364	+	HGNC:30943|HPRD:15866
10256	1.5426266	3.0	0.0	0.0	1.9638891	4.0	CNKSR1	CNK|CNK1|KSR	connector enhancer of kinase suppressor of Ras 1	protein-coding	10256	ENSG00000142675	GO:0005515|GO:0005543|GO:0005886|GO:0005911|GO:0005938|GO:0007169|GO:0007265|GO:0007266|GO:0030674	chr1	26503981	26516376	+	HGNC:19700|MIM:603272|Vega:OTTHUMG00000007541
378807	0.0	0.0	0.0	0.0	0.0	0.0	CATSPER4		cation channel, sperm associated 4	protein-coding	378807	ENSG00000188782	GO:0001539|GO:0001669|GO:0005227|GO:0005244|GO:0005262|GO:0005886|GO:0006814|GO:0007275|GO:0007283|GO:0007338|GO:0030154|GO:0030317|GO:0031514|GO:0032504|GO:0035036|GO:0036128	chr1	26517119	26529033	+	HGNC:23220|MIM:609121|HPRD:18607|Vega:OTTHUMG00000003383
100420494	0.0	0.0	0.0	0.0	0.0	0.0	LOC100420494		ADP-ribosylation factor-like 16 pseudogene	pseudo	100420494			chr1	26545577	26546184	-
101928303	0.0	1.0	1.1088079	2.0	0.0	1.0	LOC101928303		uncharacterized LOC101928303	miscRNA	101928303			chr1	26551811	26556331	+
64793	9.038973	541.6843	10.1688175	1067.492	9.959526	1020.90796	CEP85	CCDC21	centrosomal protein 85kDa	protein-coding	64793	ENSG00000130695	GO:0000922|GO:0005730|GO:0005737|GO:0005813	chr1	26560644	26605529	+	HGNC:25309|HPRD:07844|Vega:OTTHUMG00000003380
359780	0.0	0.0	0.0	0.0	0.0	0.0	MRPS6P1	MRPS6P3	mitochondrial ribosomal protein S6 pseudogene 1	pseudo	359780			chr1	26589526	26589889	-	HGNC:29780
83442	11.551393	3090.7222	12.043487	3914.6797	11.562418	3101.0242	SH3BGRL3	SH3BP-1|TIP-B1	SH3 domain binding glutamic acid-rich protein like 3	protein-coding	83442		GO:0005634|GO:0005737|GO:0009055|GO:0015035|GO:0045454	chr1	26606213	26608013	+	HGNC:15568|HPRD:15332
91544	7.056112	137.03946	8.192126	271.21967	8.052365	272.1911	UBXN11	COA-1|SOC|SOCI|UBXD5	UBX domain protein 11	protein-coding	91544	ENSG00000158062	GO:0005737|GO:0005856	chr1	26608773	26644756	-	HGNC:30600|MIM:609151|HPRD:10245|Vega:OTTHUMG00000003382
1043	0.0	1.0	0.0	0.0	0.0	0.0	CD52	CDW52	CD52 molecule	protein-coding	1043	ENSG00000169442	GO:0005887|GO:0007204|GO:0016020|GO:0031225|GO:0045730	chr1	26644411	26647014	+	HGNC:1804|MIM:114280|HPRD:00257|Vega:OTTHUMG00000003491
55057	3.5426266	12.0	2.9161627	7.0	0.9638891	2.0	AIM1L	CRYBG2	absent in melanoma 1-like	protein-coding	55057			chr1	26648350	26680621	-	HGNC:17295|HPRD:09794
100270889	0.0	0.0	0.0	0.0	0.0	0.0	RPL34P4	RPL34_1_24	ribosomal protein L34 pseudogene 4	pseudo	100270889			chr1	26653178	26653530	+	HGNC:36665
257101	0.0	0.0	0.0	0.0	0.0	0.0	ZNF683		zinc finger protein 683	protein-coding	257101	ENSG00000176083	GO:0001779|GO:0003677|GO:0005634|GO:0006351|GO:0006355|GO:0046872	chr1	26688125	26699285	-	HGNC:28495|HPRD:14563|Vega:OTTHUMG00000003521
79727	0.0	0.0	0.0	0.0	0.0	0.0	LIN28A	CSDD1|LIN-28|LIN28|ZCCHC1|lin-28A	lin-28 homolog A (C. elegans)	protein-coding	79727	ENSG00000131914	GO:0000932|GO:0003677|GO:0003723|GO:0003729|GO:0005515|GO:0005634|GO:0005730|GO:0005737|GO:0006355|GO:0007281|GO:0008270|GO:0010494|GO:0010587|GO:0019827|GO:0031054|GO:0031123|GO:0031369|GO:0035198|GO:0045666|GO:0045686|GO:0045727|GO:0060964	chr1	26737259	26756219	+	HGNC:15986|MIM:611043|HPRD:17278|Vega:OTTHUMG00000003550
79947	9.872608	965.3736	9.796483	824.6711	9.800039	914.06305	DHDDS	CIT|CPT|DS|HDS|RP59	dehydrodolichyl diphosphate synthase	protein-coding	79947	ENSG00000117682	GO:0005515|GO:0005789|GO:0006486|GO:0016765	chr1	26758773	26797795	+	HGNC:20603|MIM:608172|HPRD:12183|Vega:OTTHUMG00000003554
729301	0.0	0.0	0.0	0.0	0.0	0.0	RPL17P9	RPL17_1_25	ribosomal protein L17 pseudogene 9	pseudo	729301			chr1	26781090	26781751	-	HGNC:36230
101928324	0.0	0.0	0.0	0.0	0.0	1.0	LOC101928324		uncharacterized LOC101928324	miscRNA	101928324			chr1	26789248	26794028	-
3151	12.896358	7851.1777	14.053041	15762.769	14.078716	17741.334	HMGN2	HMG17	high mobility group nucleosomal binding domain 2	protein-coding	3151		GO:0000785|GO:0003677|GO:0005634|GO:0005737|GO:0006325|GO:0006355|GO:0031492	chr1	26798902	26803133	+	HGNC:4986|MIM:163910|HPRD:01230
100128503	0.0	0.0	0.0	0.0	0.0	0.0	DPPA2P2		developmental pluripotency associated 2 pseudogene 2	pseudo	100128503			chr1	26845608	26846755	-	HGNC:44627
6195	10.303497	1301.3862	10.026238	967.0395	9.549371	768.27637	RPS6KA1	HU-1|MAPKAPK1A|RSK|RSK1	ribosomal protein S6 kinase, 90kDa, polypeptide 1	protein-coding	6195	ENSG00000117676	GO:0000287|GO:0002224|GO:0002755|GO:0002756|GO:0004674|GO:0005515|GO:0005524|GO:0005634|GO:0005654|GO:0005737|GO:0005819|GO:0005829|GO:0007049|GO:0007165|GO:0007268|GO:0007411|GO:0030307|GO:0034134|GO:0034138|GO:0034142|GO:0034146|GO:0034162|GO:0034166|GO:0035666|GO:0038123|GO:0038124|GO:0043027|GO:0043066|GO:0043154|GO:0043555|GO:0043620|GO:0045087|GO:0045597|GO:0045944|GO:0048011|GO:0051403|GO:…	chr1	26856249	26901520	+	HGNC:10430|MIM:601684|HPRD:03402|Vega:OTTHUMG00000004003
100302190	0.0	0.0	0.0	0.0	0.0	0.0	MIR1976	hsa-mir-1976	microRNA 1976	miscRNA	100302190			chr1	26881033	26881084	+	HGNC:37064|miRBase:MI0009986
101928728	0.0	0.0	0.0	0.0	0.0	0.0	LOC101928728		collagen alpha-1(III) chain-like	protein-coding	101928728			chr1	27018623	27022896	-
8289	10.925449	2002.7764	11.491432	2670.0002	11.135633	2306.908	ARID1A	B120|BAF250|BAF250a|BM029|C1orf4|ELD|MRD14|OSA1|P270|SMARCF1|hELD|hOSA1	AT rich interactive domain 1A (SWI-like)	protein-coding	8289	ENSG00000117713	GO:0000790|GO:0003677|GO:0003713|GO:0005515|GO:0005634|GO:0005730|GO:0006337|GO:0006338|GO:0006351|GO:0006357|GO:0007399|GO:0016514|GO:0016922|GO:0030520|GO:0030521|GO:0042766|GO:0042921|GO:0045893|GO:0048096|GO:0071564|GO:0071565	chr1	27022522	27108601	+	HGNC:11110|MIM:603024|HPRD:04319|Vega:OTTHUMG00000004004
55650	7.7369514	219.6842	7.7486725	199.44737	7.727451	217.30263	PIGV	GPI-MT-II|HPMRS1|PIG-V	phosphatidylinositol glycan anchor biosynthesis, class V	protein-coding	55650	ENSG00000060642	GO:0000030|GO:0005789|GO:0006501|GO:0006506|GO:0016021|GO:0016254|GO:0043687|GO:0044267	chr1	27114454	27124894	+	HGNC:26031|MIM:610274|HPRD:07912|Vega:OTTHUMG00000004005
84243	10.09258	1124.3813	10.517744	1359.5717	10.327578	1317.592	ZDHHC18	DHHC-18|DHHC18	zinc finger, DHHC-type containing 18	protein-coding	84243	ENSG00000204160	GO:0008270|GO:0016021|GO:0016409|GO:0034613	chr1	27153201	27182211	+	HGNC:20712|HPRD:15713|Vega:OTTHUMG00000004092
2810	4.658104	26.0	1.6937704	3.0	1.9638891	4.0	SFN	YWHAS	stratifin	protein-coding	2810	ENSG00000175793	GO:0000079|GO:0001836|GO:0005515|GO:0005615|GO:0005634|GO:0005737|GO:0005829|GO:0006469|GO:0006915|GO:0007165|GO:0008285|GO:0008426|GO:0008630|GO:0016044|GO:0019901|GO:0019904|GO:0030216|GO:0030307|GO:0030659|GO:0043154|GO:0043616|GO:0046827|GO:0051219|GO:0097193|GO:1900740	chr1	27189633	27190947	+	HGNC:10773|MIM:601290|HPRD:03185|Vega:OTTHUMG00000004093
54707	9.290613	644.9079	9.534309	687.63586	8.847342	472.26492	GPN2	ATPBD1B	GPN-loop GTPase 2	protein-coding	54707	ENSG00000142751	GO:0003674|GO:0005525|GO:0005575|GO:0008150	chr1	27205873	27216869	-	HGNC:25513|HPRD:07665|Vega:OTTHUMG00000004227
63906	8.55606	387.59216	8.914595	447.51315	8.650657	412.07632	GPATCH3	GPATC3	G patch domain containing 3	protein-coding	63906	ENSG00000198746	GO:0003676|GO:0008150	chr1	27216979	27226962	-	HGNC:25720|HPRD:07772|Vega:OTTHUMG00000004229
8431	0.0	0.0	0.0	0.0	0.0	0.0	NR0B2	SHP|SHP1	nuclear receptor subfamily 0, group B, member 2	protein-coding	8431	ENSG00000131910	GO:0000122|GO:0003677|GO:0003700|GO:0003707|GO:0003714|GO:0005515|GO:0005634|GO:0005654|GO:0005737|GO:0006367|GO:0008203|GO:0009749|GO:0010467|GO:0019904|GO:0030521|GO:0031100|GO:0032024|GO:0032403|GO:0042803|GO:0042975|GO:0043234|GO:0043433|GO:0046965|GO:0046966	chr1	27237975	27240567	-	HGNC:7961|MIM:604630|HPRD:05219|Vega:OTTHUMG00000004231
10726	12.053113	4376.1567	12.96596	7419.7344	12.628926	6494.654	NUDC	HNUDC|MNUDC|NPD011	nudC nuclear distribution protein	protein-coding	10726	ENSG00000090273	GO:0000278|GO:0000910|GO:0005654|GO:0005737|GO:0005829|GO:0005874|GO:0007067|GO:0007275|GO:0008283	chr1	27248213	27273362	+	HGNC:8045|MIM:610325|HPRD:10122|Vega:OTTHUMG00000004226
126695	0.0	0.0	0.0	0.0	0.0	0.0	C1orf172	RP11-344H11.3	chromosome 1 open reading frame 172	protein-coding	126695	ENSG00000175707		chr1	27276047	27286901	-	HGNC:26624|HPRD:08754|Vega:OTTHUMG00000004272
100129926	0.0	0.0	0.0	0.0	0.0	0.0	RPL12P13		ribosomal protein L12 pseudogene	pseudo	100129926			chr1	27306571	27307514	+
100270888	0.0	0.0	0.0	0.0	0.0	0.0	RPL32P6	RPL32_1_26	ribosomal protein L32 pseudogene 6	pseudo	100270888			chr1	27310090	27310515	+	HGNC:36655
646567	0.0	0.0	0.0	0.0	0.0	0.0	OSTCP2		oligosaccharyltransferase complex subunit pseudogene 2	protein-coding	646567			chr1	27312339	27312834	-	HGNC:42864
388610	9.150185	585.09216	8.875206	435.4605	8.66564	416.3783	TRNP1	C1orf225|TNRP	TMF1-regulated nuclear protein 1	protein-coding	388610	ENSG00000253368	GO:0003677|GO:0005634|GO:0005719|GO:0006351|GO:0006355|GO:0007049|GO:0021696|GO:0042127|GO:0051726|GO:0061351	chr1	27320195	27327377	+	HGNC:34348|HPRD:18384|Vega:OTTHUMG00000004277
115572	6.045127	68.0	6.7953086	103.0	6.8543935	118.64474	FAM46B	RP11-344H11.8	family with sequence similarity 46, member B	protein-coding	115572	ENSG00000158246		chr1	27331511	27339333	-	HGNC:28273|HPRD:16882|Vega:OTTHUMG00000004278
101928391	0.0	0.0	0.0	0.0	0.0	0.0	LOC101928391		uncharacterized LOC101928391	miscRNA	101928391			chr1	27371718	27390115	+
6548	10.676174	1684.9736	9.599144	719.2434	9.197603	602.0394	SLC9A1	APNH|NHE-1|NHE1	solute carrier family 9, subfamily A (NHE1, cation proton antiporter 1), member 1	protein-coding	6548	ENSG00000090020	GO:0001101|GO:0002026|GO:0005515|GO:0005516|GO:0005737|GO:0005739|GO:0005783|GO:0005789|GO:0005886|GO:0005975|GO:0006811|GO:0006885|GO:0010447|GO:0010740|GO:0014070|GO:0015299|GO:0015385|GO:0016021|GO:0016049|GO:0016323|GO:0030203|GO:0030212|GO:0030214|GO:0030307|GO:0035794|GO:0042493|GO:0044281|GO:0045121|GO:0045760|GO:0048306|GO:0051259|GO:0051453|GO:0051930|GO:0055007|GO:0055085|GO:0070997|GO:…	chr1	27425300	27481621	-	HGNC:11071|MIM:107310|HPRD:00123|Vega:OTTHUMG00000004271
729955	0.0	0.0	0.0	0.0	0.0	0.0	RPL18AP5	RPL18A_1_27	ribosomal protein L18a pseudogene 5	pseudo	729955			chr1	27503204	27503821	+	HGNC:36777
646572	0.0	0.0	0.0	0.0	0.0	0.0	CHCHD3P3		coiled-coil-helix-coiled-coil-helix domain containing 3 pseudogene 3	pseudo	646572			chr1	27527327	27527964	-	HGNC:44699
440577	0.0	0.0	0.0	0.0	0.0	0.0	NPM1P39		nucleophosmin 1 (nucleolar phosphoprotein B23, numatrin) pseudogene 39	pseudo	440577			chr1	27533421	27534281	+	HGNC:45218
100874415	0.0	0.0	0.0	0.0	0.0	0.0	SNRPEP7		small nuclear ribonucleoprotein polypeptide E pseudogene 7	pseudo	100874415			chr1	27537755	27537972	+	HGNC:43572
23038	9.792218	913.0526	10.316657	1182.6843	10.015044	1060.9604	WDTC1	ADP|DCAF9	WD and tetratricopeptide repeats 1	protein-coding	23038	ENSG00000142784	GO:0000122|GO:0001701|GO:0004857|GO:0005515|GO:0005634|GO:0005829|GO:0006006|GO:0008361|GO:0032869|GO:0035264|GO:0042393|GO:0042826|GO:0043231|GO:0045717|GO:0055082	chr1	27561007	27635124	+	HGNC:29175|HPRD:10307|Vega:OTTHUMG00000004273
84065	9.676513	842.6842	9.939507	910.61597	9.692256	848.26245	TMEM222	C1orf160	transmembrane protein 222	protein-coding	84065	ENSG00000186501	GO:0016021	chr1	27648636	27662891	+	HGNC:25363|HPRD:13167|Vega:OTTHUMG00000004410
644961	0.0	0.0	0.0	0.0	0.0	0.0	LOC644961		actin, gamma 1 pseudogene	pseudo	644961			chr1	27650365	27653016	+
100887744	0.0	0.0	0.0	0.0	0.0	0.0	RNU6-48P	RNU6-48	RNA, U6 small nuclear 48, pseudogene	snRNA	100887744			chr1	27651710	27651816	+	HGNC:34292
84958	6.2090845	76.18421	4.9798217	29.263159	4.346403	20.857788	SYTL1	JFC1|SLP1	synaptotagmin-like 1	protein-coding	84958	ENSG00000142765	GO:0005515|GO:0005886|GO:0006886|GO:0006887|GO:0017137|GO:0019897|GO:0042043|GO:0042470	chr1	27668483	27680423	+	HGNC:15584|MIM:608042|Vega:OTTHUMG00000005770
9064	8.033205	269.76157	8.663856	376.11966	8.355585	335.85532	MAP3K6	ASK2|MAPKKK6|MEKK6	mitogen-activated protein kinase kinase kinase 6	protein-coding	9064	ENSG00000142733	GO:0000186|GO:0000287|GO:0004709|GO:0005524|GO:0006468|GO:0007165|GO:0007257	chr1	27681670	27693357	-	HGNC:6858|MIM:604468|HPRD:05126|Vega:OTTHUMG00000004631
8547	0.0	0.0	0.0	0.0	0.0	0.0	FCN3	FCNH|HAKA1	ficolin (collagen/fibrinogen domain containing) 3 (Hakata antigen)	protein-coding	8547	ENSG00000142748	GO:0001867|GO:0005515|GO:0005576|GO:0005581|GO:0006956|GO:0030246|GO:0045087	chr1	27695601	27701315	-	HGNC:3625|MIM:604973|HPRD:05399|Vega:OTTHUMG00000005722
388611	4.1945596	18.855263	0.0	0.0	0.0	0.0	CD164L2	UNQ6122	CD164 sialomucin-like 2	protein-coding	388611	ENSG00000174950	GO:0016021	chr1	27705590	27709823	-	HGNC:32043|HPRD:15619|Vega:OTTHUMG00000003395
2827	6.186483	75.0	7.47513	165.0	6.858707	119.0	GPR3	ACCA	G protein-coupled receptor 3	protein-coding	2827	ENSG00000181773	GO:0004930|GO:0005887|GO:0007189|GO:0040020	chr1	27719148	27722317	+	HGNC:4484|MIM:600241|HPRD:02587|Vega:OTTHUMG00000003397
10163	11.61766	3236.0	12.068159	3982.2034	11.867107	3830.2368	WASF2	IMD2|SCAR2|WASF4|WAVE2|dJ393P12.2	WAS protein family, member 2	protein-coding	10163	ENSG00000158195	GO:0001525|GO:0001667|GO:0001726|GO:0003779|GO:0005515|GO:0005622|GO:0005769|GO:0005829|GO:0007188|GO:0015629|GO:0016601|GO:0030027|GO:0030032|GO:0030036|GO:0030048|GO:0035855|GO:0038096|GO:0045087|GO:0072673	chr1	27730730	27816698	-	HGNC:12733|MIM:605875|HPRD:05796|Vega:OTTHUMG00000003393
27245	9.077151	556.2105	9.259987	568.5641	8.964782	512.317	AHDC1	CL23945|DJ159A19.3|RP1-159A19.1	AT hook, DNA binding motif, containing 1	protein-coding	27245	ENSG00000126705	GO:0003677	chr1	27860756	27930005	-	HGNC:25230|HPRD:10885|Vega:OTTHUMG00000003398
2268	1.9576641	4.0	0.0	0.0	0.0	0.0	FGR	SRC2|c-fgr|c-src2|p55-Fgr|p55c-fgr|p58-Fgr|p58c-fgr	feline Gardner-Rasheed sarcoma viral oncogene homolog	protein-coding	2268	ENSG00000000938	GO:0001784|GO:0002768|GO:0004713|GO:0004715|GO:0005515|GO:0005524|GO:0005743|GO:0005758|GO:0005829|GO:0005856|GO:0005886|GO:0006468|GO:0007229|GO:0007596|GO:0008360|GO:0009615|GO:0014068|GO:0015629|GO:0018108|GO:0019901|GO:0030335|GO:0032587|GO:0034987|GO:0034988|GO:0038096|GO:0043306|GO:0043552|GO:0045087|GO:0045088|GO:0045859|GO:0046777|GO:0050715|GO:0050764|GO:0050830	chr1	27938801	27961727	-	HGNC:3697|MIM:164940|HPRD:01288|Vega:OTTHUMG00000003516
729973	0.0	0.0	0.0	0.0	0.0	0.0	LOC729973		uncharacterized LOC729973	pseudo	729973			chr1	27975911	27976375	+
2537	9.091483	561.7633	9.128399	519.0	8.578648	392.01315	IFI6	6-16|FAM14C|G1P3|IFI-6-16|IFI616	interferon, alpha-inducible protein 6	protein-coding	2537	ENSG00000126709	GO:0001836|GO:0005515|GO:0005739|GO:0005886|GO:0006955|GO:0016021|GO:0019221|GO:0043154|GO:0051902|GO:0060337|GO:2001240	chr1	27992572	27998724	-	HGNC:4054|MIM:147572|HPRD:00959|Vega:OTTHUMG00000003518
646597	0.0	0.0	0.0	0.0	0.0	0.0	CHMP1AP1		charged multivesicular body protein 1A pseudogene 1	pseudo	646597			chr1	28013320	28013951	-	HGNC:39514
199870	7.733923	219.22354	6.5845413	89.0	6.896337	122.14474	FAM76A		family with sequence similarity 76, member A	protein-coding	199870	ENSG00000009780		chr1	28052490	28089423	+	HGNC:28530|HPRD:14583|Vega:OTTHUMG00000003729
100420555	0.0	0.0	0.0	0.0	0.0	0.0	RPEP3		ribulose-5-phosphate-3-epimerase pseudogene 3	pseudo	100420555			chr1	28066465	28067137	+	HGNC:44522
23673	10.076093	1111.6053	8.893443	441.0	9.128975	574.0713	STX12	STX13|STX14	syntaxin 12	protein-coding	23673	ENSG00000117758	GO:0000139|GO:0000149|GO:0005484|GO:0005515|GO:0006886|GO:0010008|GO:0016021|GO:0016079|GO:0031083|GO:0031201|GO:0033344|GO:0045121|GO:0045335|GO:0050821	chr1	28099694	28150963	+	HGNC:11430|MIM:606892|HPRD:06059|Vega:OTTHUMG00000003730
5511	9.877585	968.71045	10.213665	1101.1973	10.203613	1209.105	PPP1R8	ARD-1|ARD1|NIPP-1|NIPP1|PRO2047	protein phosphatase 1, regulatory subunit 8	protein-coding	5511	ENSG00000117751	GO:0003677|GO:0003723|GO:0004519|GO:0004865|GO:0005515|GO:0005634|GO:0005681|GO:0005730|GO:0005737|GO:0006351|GO:0006355|GO:0006397|GO:0006401|GO:0008283|GO:0008380|GO:0008599|GO:0008995|GO:0016607	chr1	28157252	28178183	+	HGNC:9296|MIM:602636|HPRD:04028|Vega:OTTHUMG00000003734
677774	0.0	0.0	0.0	0.0	0.0	0.0	SCARNA1	ACA35	small Cajal body-specific RNA 1	miscRNA	677774			chr1	28160912	28161077	+	HGNC:32555
9473	5.815645	58.0	6.318261	74.0	5.6643286	52.0	THEMIS2	C1orf38|ICB-1	thymocyte selection associated family member 2	protein-coding	9473	ENSG00000130775	GO:0005634|GO:0005737|GO:0006954|GO:0007155|GO:0050852	chr1	28199054	28213196	+	HGNC:16839|HPRD:12728|Vega:OTTHUMG00000003735
6118	10.199569	1210.9344	11.100899	2036.8026	11.068247	2201.6318	RPA2	REPA2|RPA32	replication protein A2, 32kDa	protein-coding	6118	ENSG00000117748	GO:0000082|GO:0000278|GO:0000718|GO:0000722|GO:0000723|GO:0000724|GO:0000730|GO:0003697|GO:0005515|GO:0005634|GO:0005654|GO:0005662|GO:0005730|GO:0006260|GO:0006261|GO:0006271|GO:0006281|GO:0006283|GO:0006289|GO:0006297|GO:0006302|GO:0010569|GO:0016605|GO:0019903|GO:0032201|GO:0047485	chr1	28218036	28241308	-	HGNC:10290|MIM:179836|HPRD:01566|Vega:OTTHUMG00000003915
27293	6.1474886	73.0	5.318261	37.0	4.6643286	26.0	SMPDL3B	ASML3B	sphingomyelin phosphodiesterase, acid-like 3B	protein-coding	27293	ENSG00000130768	GO:0004767|GO:0005615|GO:0006685|GO:0016798	chr1	28261466	28285668	+	HGNC:21416|HPRD:15405|Vega:OTTHUMG00000003910
55113	0.0	0.0	0.0	0.0	0.0	0.0	XKR8	RP11-460I13.3|XRG8	XK, Kell blood group complex subunit-related family, member 8	protein-coding	55113	ENSG00000158156	GO:0016021	chr1	28286504	28294604	+	HGNC:25508|HPRD:07661|Vega:OTTHUMG00000003912
2140	9.483854	737.3421	9.786528	819.0	9.858248	951.6974	EYA3		eyes absent homolog 3 (Drosophila)	protein-coding	2140	ENSG00000158161	GO:0003682|GO:0004725|GO:0005515|GO:0005634|GO:0005667|GO:0005737|GO:0006302|GO:0006351|GO:0006355|GO:0007275|GO:0007601|GO:0008138|GO:0009653|GO:0010212|GO:0016576|GO:0045739|GO:0046872	chr1	28296855	28415148	-	HGNC:3521|MIM:601655|HPRD:09042|Vega:OTTHUMG00000003916
653566	0.0	0.0	0.0	0.0	0.0	0.0	SPCS2P4		signal peptidase complex subunit 2 homolog (S. cerevisiae) pseudogene 4	pseudo	653566			chr1	28421546	28422969	-	HGNC:45237
100131223	0.0	0.0	0.0	0.0	0.0	0.0	LOC100131223		ADP-ribosylation factor-like 8B pseudogene	pseudo	100131223			chr1	28447346	28447973	-
100147816	0.0	0.0	0.0	0.0	0.0	0.0	RNU7-29P	U7.29	RNA, U7 small nuclear 29 pseudogene	pseudo	100147816			chr1	28470667	28470725	-	HGNC:34125
5724	3.4170957	11.0	3.6937704	12.0	4.1338143	18.0	PTAFR	PAFR	platelet-activating factor receptor	protein-coding	5724	ENSG00000169403	GO:0001530|GO:0001816|GO:0001875|GO:0004930|GO:0004992|GO:0005543|GO:0005634|GO:0005730|GO:0005886|GO:0005887|GO:0006935|GO:0006954|GO:0006955|GO:0007186|GO:0016020|GO:0016021|GO:0019221|GO:0032959|GO:0043231|GO:0048015|GO:0060333	chr1	28473677	28520447	-	HGNC:9582|MIM:173393|HPRD:01422|Vega:OTTHUMG00000003953
22826	12.222871	4922.607	11.820877	3354.9346	11.787246	3623.9736	DNAJC8	HSPC331|SPF31	DnaJ (Hsp40) homolog, subfamily C, member 8	protein-coding	22826	ENSG00000126698	GO:0000398|GO:0005654|GO:0008380|GO:0010467	chr1	28526790	28559542	-	HGNC:15470|HPRD:13236|Vega:OTTHUMG00000003538
93974	10.801018	1837.2777	10.628354	1467.9078	10.676982	1678.6577	ATPIF1	ATPI|ATPIP|IP	ATPase inhibitory factor 1	protein-coding	93974	ENSG00000130770	GO:0001525|GO:0001937|GO:0004857|GO:0005516|GO:0005739|GO:0005753|GO:0006091|GO:0006783|GO:0009986|GO:0030218|GO:0042030|GO:0042803|GO:0042981|GO:0043532|GO:0045980|GO:0051117|GO:0051260|GO:0051289|GO:0051346|GO:0072593	chr1	28562602	28564616	+	HGNC:871|MIM:614981|HPRD:16529|Vega:OTTHUMG00000003533
83667	10.633776	1636.1755	9.036586	487.0	8.485541	367.51315	SESN2	HI95|SES2|SEST2	sestrin 2	protein-coding	83667	ENSG00000130766	GO:0005634|GO:0005737|GO:0007050	chr1	28585963	28609002	+	HGNC:20746|MIM:607767|HPRD:06378|Vega:OTTHUMG00000003532
54797	8.45751	362.0	8.870578	434.0658	8.828075	466.0	MED18	p28b	mediator complex subunit 18	protein-coding	54797	ENSG00000130772	GO:0001104|GO:0005515|GO:0016592	chr1	28655513	28662478	+	HGNC:25944|MIM:612384|HPRD:17476|Vega:OTTHUMG00000003537
65979	10.748805	1771.9736	10.919447	1796.0835	10.962248	2045.671	PHACTR4		phosphatase and actin regulator 4	protein-coding	65979	ENSG00000204138	GO:0001755|GO:0001843|GO:0003779|GO:0005737|GO:0007266|GO:0008157|GO:0030027|GO:0030036|GO:0043085|GO:0048484|GO:0051726|GO:0061386|GO:0071862|GO:2001045	chr1	28696093	28826881	+	HGNC:25793|MIM:608726|HPRD:07816|Vega:OTTHUMG00000003541
1104	11.278507	2558.0747	12.072521	3994.2612	11.897504	3911.7935	RCC1	CHC1|RCC1-I|SNHG3-RCC1	regulator of chromosome condensation 1	protein-coding	1104	ENSG00000180198	GO:0000082|GO:0000790|GO:0000794|GO:0003682|GO:0005087|GO:0005515|GO:0005634|GO:0005654|GO:0005730|GO:0005737|GO:0007052|GO:0007059|GO:0007067|GO:0007088|GO:0016032|GO:0031492|GO:0031965|GO:0042393|GO:0051225|GO:0051301	chr1	28832455	28865708	+	HGNC:1913|MIM:179710|HPRD:01559|Vega:OTTHUMG00000003645
8420	9.996596	1052.0096	10.197807	1089.1597	10.473274	1457.6063	SNHG3	NCRNA00014|RNU17C|RNU17D|U17HG|U17HG-A|U17HG-AB	small nucleolar RNA host gene 3 (non-protein coding)	miscRNA	8420	ENSG00000242125		chr1	28832455	28837404	+	HGNC:10118|MIM:603238|Vega:OTTHUMG00000003657
6080	0.0	0.0	0.0	0.0	0.0	0.0	SNORA73A	E1|E1-7|E1b|RNE1|RNU17A|U17A	small nucleolar RNA, H/ACA box 73A	snoRNA	6080	ENSG00000201808		chr1	28833877	28834083	+	HGNC:10115|MIM:180645
6081	3.0650878	8.618422	4.3883576	19.421055	3.8677056	14.96807	SNORA73B	RNU17B|U17B	small nucleolar RNA, H/ACA box 73B	snoRNA	6081			chr1	28835070	28835227	+	HGNC:10116|MIM:603239
26768	0.0	0.0	0.0	0.0	0.0	0.0	RNU105A	105A|E1c	RNA, U105A small nucleolar	snoRNA	26768			chr1	28835070	28835227	+	HGNC:10102
100128092	0.0	0.0	0.0	0.0	0.0	0.0	PRDX3P2		peroxiredoxin 3 pseudogene 2	pseudo	100128092			chr1	28852828	28853740	-	HGNC:39265
54952	9.117635	572.03925	9.311543	589.2499	9.172993	591.8565	TRNAU1AP	PRO1902|RP4-669K10.4|SECP43|TRSPAP1	tRNA selenocysteine 1 associated protein 1	protein-coding	54952	ENSG00000180098	GO:0000166|GO:0001514|GO:0003723|GO:0005634|GO:0005737	chr1	28879529	28905057	+	HGNC:30813|HPRD:18035|Vega:OTTHUMG00000003653
85028	7.1132083	142.57175	6.7474465	99.63901	7.1925917	149.98792	SNHG12	C1orf79|LINC00100|NCRNA00100|RP4-669K10.5	small nucleolar RNA host gene 12 (non-protein coding)	miscRNA	85028	ENSG00000197989		chr1	28905050	28908366	-	HGNC:30062
692212	1.3777233	2.6759648	2.64224	5.7894735	2.6525996	6.4473686	SNORD99	HBII-420	small nucleolar RNA, C/D box 99	snoRNA	692212	ENSG00000221539		chr1	28905255	28905334	-	HGNC:32762
677838	2.2833838	5.013158	3.2321198	8.71386	3.5611799	12.1029825	SNORA61	ACA61	small nucleolar RNA, H/ACA box 61	snoRNA	677838	ENSG00000207311		chr1	28906276	28906405	-	HGNC:32655
677825	1.4845237	2.881579	0.0	0.81578946	3.0059805	8.236842	SNORA44	ACA44	small nucleolar RNA, H/ACA box 44	snoRNA	677825	ENSG00000207314		chr1	28906893	28907024	-	HGNC:32637
692073	2.144365	4.552632	1.9323428	3.5394738	1.6288509	3.1710527	SNORA16A	ACA16	small nucleolar RNA, H/ACA box 16A	snoRNA	692073	ENSG00000207070		chr1	28907432	28907565	-	HGNC:32605
115273	1.9576641	4.0	0.1088079	1.0	0.9638891	2.0	RAB42	RP4-669K10.6	RAB42, member RAS oncogene family	protein-coding	115273		GO:0005525|GO:0007264|GO:0016020	chr1	28918712	28921088	+	HGNC:28702|HPRD:14644
6883	9.162364	590.05273	9.069534	498.25003	8.900178	489.8816	TAF12	TAF2J|TAFII20	TAF12 RNA polymerase II, TATA box binding protein (TBP)-associated factor, 20kDa	protein-coding	6883	ENSG00000120656	GO:0000125|GO:0003677|GO:0003700|GO:0003713|GO:0004402|GO:0005515|GO:0005654|GO:0005669|GO:0006352|GO:0006366|GO:0006367|GO:0006368|GO:0008134|GO:0010467|GO:0016032|GO:0030914|GO:0033276|GO:0043966|GO:0046982|GO:0051091	chr1	28929609	28969604	-	HGNC:11545|MIM:600773|HPRD:15981|Vega:OTTHUMG00000003655
26824	0.0	0.46052632	0.0	0.32894737	0.43551016	1.3866667	RNU11	RNU11-1|U11	RNA, U11 small nuclear	snRNA	26824	ENSG00000209804|ENSG00000270103		chr1	28975112	28975246	+	HGNC:10108
10691	7.2812524	160.18423	8.169504	267.0	7.897114	244.42105	GMEB1	P96PIF|PIF96	glucocorticoid modulatory element binding protein 1	protein-coding	10691		GO:0003677|GO:0003700|GO:0003713|GO:0005634|GO:0005730|GO:0005737|GO:0006351|GO:0046872	chr1	28995240	29042115	+	HGNC:4370|MIM:604409|HPRD:16059
51441	10.949615	2036.6051	10.639984	1479.7896	10.662034	1661.3553	YTHDF2	HGRG8|NY-REN-2	YTH domain family, member 2	protein-coding	51441	ENSG00000198492	GO:0006959	chr1	29063133	29096287	+	HGNC:31675|MIM:610640|HPRD:06587|Vega:OTTHUMG00000003648
4985	0.0	1.0	0.1088079	1.0	0.9638891	2.0	OPRD1	OPRD	opioid receptor, delta 1	protein-coding	4985	ENSG00000116329	GO:0000060|GO:0005515|GO:0005737|GO:0005886|GO:0005887|GO:0006955|GO:0007186|GO:0007187|GO:0007193|GO:0007200|GO:0007218|GO:0008344|GO:0031982|GO:0032590|GO:0038003|GO:0038046|GO:0043679|GO:0045121|GO:0045211|GO:0051924|GO:0051930|GO:0071363	chr1	29138654	29190208	+	HGNC:8153|MIM:165195|HPRD:01308|Vega:OTTHUMG00000003646
101928763	0.0	0.0	0.0	0.0	0.0	0.0	LOC101928763		proline-rich protein 2-like	protein-coding	101928763			chr1	29198831	29237650	-
2035	9.52717	759.8158	9.021697	482.0	8.8526325	474.0	EPB41	4.1R|EL1|HE	erythrocyte membrane protein band 4.1 (elliptocytosis 1, RH-linked)	protein-coding	2035	ENSG00000159023	GO:0003779|GO:0005200|GO:0005515|GO:0005516|GO:0005545|GO:0005634|GO:0005794|GO:0005886|GO:0008015|GO:0008091|GO:0014731|GO:0019898|GO:0030036|GO:0030507|GO:0030863|GO:0030866|GO:0032092|GO:0043231|GO:0043234	chr1	29213603	29446558	+	HGNC:3377|MIM:130500|HPRD:00558|Vega:OTTHUMG00000003644
646624	0.0	0.0	0.0	0.0	0.0	0.0	RPL27P4	RPL27_1_28	ribosomal protein L27 pseudogene 4	pseudo	646624			chr1	29308756	29309156	-	HGNC:35503
399474	7.847688	237.21053	8.791263	410.8463	8.592499	395.79492	TMEM200B	TTMB	transmembrane protein 200B	protein-coding	399474	ENSG00000253304	GO:0016021	chr1	29445937	29450421	-	HGNC:33785|HPRD:13188|Vega:OTTHUMG00000003658
6429	10.661602	1668.0394	11.225819	2221.0264	11.043944	2164.8552	SRSF4	SFRS4|SRP75	serine/arginine-rich splicing factor 4	protein-coding	6429	ENSG00000116350	GO:0000166|GO:0000375|GO:0000398|GO:0003723|GO:0005634|GO:0005654|GO:0006366|GO:0006369|GO:0006397|GO:0006406|GO:0008380|GO:0010467|GO:0016607|GO:0031124|GO:0048025	chr1	29474250	29508637	-	HGNC:10786|MIM:601940|HPRD:09052|Vega:OTTHUMG00000003663
51102	8.41088	350.4868	8.757614	401.37488	8.624702	404.72925	MECR	CGI-63|FASN2B|NRBF1	mitochondrial trans-2-enoyl-CoA reductase	protein-coding	51102	ENSG00000116353	GO:0005739|GO:0006631|GO:0006633|GO:0008270|GO:0019166	chr1	29519169	29557470	-	HGNC:19691|MIM:608205|HPRD:12192|Vega:OTTHUMG00000059082
10076	7.44148	179.0	5.6814585	47.592106	4.771244	27.999998	PTPRU	FMI|PCP-2|PTP|PTP-J|PTP-PI|PTP-RO|PTPPSI|PTPRO|PTPU2|R-PTP-PSI|R-PTP-U|hPTP-J	protein tyrosine phosphatase, receptor type, U	protein-coding	10076	ENSG00000060656	GO:0004725|GO:0005001|GO:0005515|GO:0005886|GO:0005887|GO:0005911|GO:0006470|GO:0007155|GO:0007185|GO:0008013|GO:0008285|GO:0016337|GO:0030154|GO:0030336|GO:0034109|GO:0034394|GO:0035335|GO:0060070	chr1	29563028	29653325	+	HGNC:9683|MIM:602454|HPRD:03908|Vega:OTTHUMG00000003699
101928460	0.0	0.0	0.0	0.0	0.0	0.0	LOC101928460		uncharacterized LOC101928460	miscRNA	101928460			chr1	29656132	29676626	-
101929406	0.0	0.0	0.0	0.0	0.0	0.0	LOC101929406		uncharacterized LOC101929406	miscRNA	101929406			chr1	30486799	30510459	-
4146	4.411043	21.907894	2.6937704	6.0	1.9587547	3.9857895	MATN1	CMP|CRTM	matrilin 1, cartilage matrix protein	protein-coding	4146	ENSG00000162510	GO:0003429|GO:0005201|GO:0005515|GO:0005576|GO:0005578|GO:0006461|GO:0030198|GO:0030500	chr1	31184124	31196432	-	HGNC:6907|MIM:115437|HPRD:00276|Vega:OTTHUMG00000003705
100129196	4.045127	17.0	2.9161627	7.0	2.0013638	4.105263	MATN1-AS1		MATN1 antisense RNA 1	miscRNA	100129196	ENSG00000186056		chr1	31191619	31199593	+	HGNC:40364
7805	4.815645	29.0	5.318261	37.0	6.126678	71.64474	LAPTM5	CLAST6	lysosomal protein transmembrane 5	protein-coding	7805	ENSG00000162511	GO:0005764|GO:0005765|GO:0005887|GO:0006810	chr1	31205315	31230683	-	HGNC:29612|MIM:601476|HPRD:03280|Vega:OTTHUMG00000003707
100616164	0.0	0.0	0.0	0.0	0.0	0.0	MIR4420		microRNA 4420	miscRNA	100616164			chr1	31212003	31212079	-	HGNC:41772|miRBase:MI0016757
400748	0.0	0.0	0.0	0.0	0.0	0.0	LOC400748		uncharacterized LOC400748	unknown	400748			chr1	31331005	31333101	+
9672	10.081785	1116.0	9.363682	610.9345	9.048697	543.0	SDC3	SDCN|SYND3	syndecan 3	protein-coding	9672		GO:0001523|GO:0005796|GO:0005886|GO:0005975|GO:0006024|GO:0006027|GO:0007603|GO:0008092|GO:0016021|GO:0030198|GO:0030203|GO:0030204|GO:0043202|GO:0044281	chr1	31342313	31381480	-	HGNC:10660|MIM:186357|HPRD:01719
9698	10.761166	1787.2205	10.699663	1542.2867	10.74596	1760.8676	PUM1	HSPUM|PUMH|PUMH1|PUML1	pumilio homolog 1 (Drosophila)	protein-coding	9698	ENSG00000134644	GO:0003723|GO:0005829|GO:0006417|GO:0006892|GO:0016044	chr1	31404353	31538564	-	HGNC:14957|MIM:607204|HPRD:06230|Vega:OTTHUMG00000003795
692234	0.0	0.90789473	0.0	0.0	0.0	0.8552632	SNORD103A	U103	small nucleolar RNA, C/D box 103A	snoRNA	692234			chr1	31408536	31408623	-	HGNC:32766
692235	0.0	0.53947365	0.0	0.0	0.0	0.81578946	SNORD103B	U103B	small nucleolar RNA, C/D box 103B	snoRNA	692235			chr1	31421965	31422052	-	HGNC:32767
692200	0.0	0.0	0.0	0.0	0.0	0.0	SNORD85	HBII-251	small nucleolar RNA, C/D box 85	snoRNA	692200			chr1	31441010	31441084	-	HGNC:32744
28997	0.0	0.0	0.0	0.0	0.0	0.0	PRO0611		PRO0611 protein	unknown	28997			chr1	31460912	31461481	+
23679	0.0	0.0	0.0	0.0	0.0	0.0	SEPW1P		selenoprotein W, 1 pseudogene	pseudo	23679			chr1	31567418	31568485	-	HGNC:10753
100270878	0.0	0.0	0.0	0.0	0.0	0.0	RPL21P22	RPL21_2_29	ribosomal protein L21 pseudogene 22	pseudo	100270878			chr1	31580948	31581510	-	HGNC:36550
79570	3.2795923	10.0	3.6937704	12.0	3.4233208	11.0	NKAIN1	FAM77C	Na+/K+ transporting ATPase interacting 1	protein-coding	79570	ENSG00000084628	GO:0005886|GO:0016021	chr1	31652592	31712734	-	HGNC:25743|MIM:612871|HPRD:07786|Vega:OTTHUMG00000003788
9410	10.164679	1182.0001	11.098163	2032.9443	10.96415	2048.3716	SNRNP40	40K|HPRP8BP|PRP8BP|PRPF8BP|RP11-490K7.3|SPF38|WDR57	small nuclear ribonucleoprotein 40kDa (U5)	protein-coding	9410	ENSG00000060688	GO:0000375|GO:0000398|GO:0005515|GO:0005634|GO:0005654|GO:0005682|GO:0005730|GO:0005732|GO:0005737|GO:0006396|GO:0008380|GO:0010467|GO:0071013	chr1	31732415	31769644	-	HGNC:30857|MIM:607797|HPRD:08481|Vega:OTTHUMG00000003790
51538	9.43367	712.1345	9.687032	764.42114	9.677095	839.39496	ZCCHC17	HSPC251|PS1D|RP11-266K22.1|pNO40	zinc finger, CCHC domain containing 17	protein-coding	51538	ENSG00000121766	GO:0003723|GO:0005730|GO:0008270|GO:0022625	chr1	31769829	31837800	+	HGNC:30246|HPRD:15189|Vega:OTTHUMG00000003791
2170	0.0	0.0	0.0	0.0	0.0	0.0	FABP3	FABP11|H-FABP|M-FABP|MDGI|O-FABP	fatty acid binding protein 3, muscle and heart (mammary-derived growth inhibitor)	protein-coding	2170		GO:0005324|GO:0005515|GO:0005829|GO:0006631|GO:0008092|GO:0008285|GO:0008289|GO:0016528|GO:0032868|GO:0042493|GO:0050543|GO:0070542	chr1	31838100	31845923	-	HGNC:3557|MIM:134651|HPRD:00613
347735	7.0021005	132.00388	7.142231	131.0	7.173342	148.0	SERINC2	PRO0899|TDE2|TDE2L	serine incorporator 2	protein-coding	347735	ENSG00000168528	GO:0016021	chr1	31882412	31907527	+	HGNC:23231|MIM:614549|HPRD:15481|Vega:OTTHUMG00000003796
441880	0.0	0.0	0.0	0.0	0.0	0.0	LOC441880		eukaryotic translation elongation factor 1 alpha 2 pseudogene	pseudo	441880			chr1	31960438	31961820	-
149086	0.0	0.0	0.0	0.0	0.0	0.0	LOC149086		predicted gene 853 pseudogene	pseudo	149086	ENSG00000228682		chr1	31971836	31974167	+
284551	0.0	0.0	0.0	0.0	0.0	0.0	LOC284551		uncharacterized LOC284551	miscRNA	284551	ENSG00000223907		chr1	31984036	31989846	+
64129	0.0	1.0	0.1088079	1.0	2.2858171	5.0	TINAGL1	ARG1|LCN7|LIECG3|TINAGRP	tubulointerstitial nephritis antigen-like 1	protein-coding	64129	ENSG00000142910	GO:0005044|GO:0005201|GO:0005576|GO:0005615|GO:0005737|GO:0006508|GO:0006955|GO:0008234|GO:0016197|GO:0030247|GO:0031012|GO:0043236	chr1	32042086	32053287	+	HGNC:19168|HPRD:07122|Vega:OTTHUMG00000003884
3061	0.0	0.0	0.1088079	1.0	0.0	0.0	HCRTR1	OX1R	hypocretin (orexin) receptor 1	protein-coding	3061	ENSG00000121764	GO:0004930|GO:0005886|GO:0005887|GO:0007218|GO:0007268|GO:0007631|GO:0016499|GO:0017046	chr1	32083301	32092919	+	HGNC:4848|MIM:602392|HPRD:03863|Vega:OTTHUMG00000003876
553115	10.739347	1760.3945	11.101448	2037.579	10.851431	1894.421	PEF1	ABP32|PEF1A	penta-EF-hand domain containing 1	protein-coding	553115	ENSG00000162517	GO:0005509|GO:0005515|GO:0005737|GO:0016020|GO:0046982|GO:0046983|GO:0051592	chr1	32095463	32110838	-	HGNC:30009|MIM:610033|HPRD:10143|Vega:OTTHUMG00000003877
1307	5.434251	44.52632	5.796782	51.55263	5.6239786	50.56578	COL16A1	447AA	collagen, type XVI, alpha 1	protein-coding	1307	ENSG00000084636	GO:0005178|GO:0005515|GO:0005576|GO:0005597|GO:0005788|GO:0007155|GO:0007229|GO:0007565|GO:0022617|GO:0030198|GO:0030574|GO:0071230	chr1	32117848	32169768	-	HGNC:2193|MIM:120326|HPRD:00381|Vega:OTTHUMG00000003883
101929444	0.0	0.0	0.0	0.0	0.0	0.0	LOC101929444		uncharacterized LOC101929444	miscRNA	101929444			chr1	32135413	32136668	+
576	0.0	0.0	0.0	0.0	0.0	0.0	BAI2		brain-specific angiogenesis inhibitor 2	protein-coding	576	ENSG00000121753	GO:0004930|GO:0005886|GO:0007186|GO:0007218|GO:0007422|GO:0016021|GO:0016525	chr1	32192718	32230494	-	HGNC:944|MIM:602683|HPRD:04063|Vega:OTTHUMG00000003885
100423028	0.0	0.0	0.0	0.0	0.0	0.0	MIR4254		microRNA 4254	miscRNA	100423028	ENSG00000266580		chr1	32224261	32224336	-	HGNC:38193|miRBase:MI0015862
90853	5.160948	36.84211	6.2518554	70.67105	5.378553	42.655613	SPOCD1		SPOC domain containing 1	protein-coding	90853	ENSG00000134668	GO:0006351|GO:0010923	chr1	32256023	32281652	-	HGNC:26338|HPRD:08057|Vega:OTTHUMG00000003879
8073	12.294324	5172.5483	12.29316	4654.3125	12.547423	6137.919	PTP4A2	HH13|HH7-2|HU-PP-1|OV-1|PRL-2|PRL2|PTP4A|PTPCAAX2|ptp-IV1a|ptp-IV1b	protein tyrosine phosphatase type IVA, member 2	protein-coding	8073	ENSG00000184007	GO:0004727|GO:0005737|GO:0005769|GO:0005886	chr1	32372022	32403988	-	HGNC:9635|MIM:601584|HPRD:03348|Vega:OTTHUMG00000003801
10657	12.011422	4251.5054	12.516479	5433.518	12.522361	6032.212	KHDRBS1	Sam68|p62|p68	KH domain containing, RNA binding, signal transduction associated 1	protein-coding	10657	ENSG00000121774	GO:0000086|GO:0003677|GO:0003723|GO:0005070|GO:0005515|GO:0005634|GO:0005737|GO:0006351|GO:0006397|GO:0007050|GO:0007165|GO:0007166|GO:0008283|GO:0016020|GO:0017124|GO:0031647|GO:0032403|GO:0045892|GO:0045948|GO:0046831|GO:0046833|GO:0070618	chr1	32479295	32526460	+	HGNC:18116|MIM:602489|HPRD:03926|Vega:OTTHUMG00000003921
55116	7.96121	256.62997	9.196264	543.9974	8.907337	492.3185	TMEM39B		transmembrane protein 39B	protein-coding	55116	ENSG00000121775	GO:0016021	chr1	32538503	32568467	+	HGNC:25510|HPRD:07662|Vega:OTTHUMG00000004020
100847018	0.0	0.0	0.0	0.0	0.0	0.0	MIR5585		microRNA 5585	miscRNA	100847018			chr1	32552550	32552608	+	HGNC:43452|miRBase:MI0019142
23633	11.8625765	3834.7393	11.418546	2538.4604	11.389088	2749.9673	KPNA6	IPOA7|KPNA7	karyopherin alpha 6 (importin alpha 7)	protein-coding	23633	ENSG00000025800	GO:0005634|GO:0005737|GO:0006607|GO:0008565|GO:0045944|GO:0060135	chr1	32573644	32642168	+	HGNC:6399|MIM:610563|HPRD:09465|Vega:OTTHUMG00000004333
200081	12.1269	4605.8	11.781195	3263.913	11.634581	3260.0806	TXLNA	IL14|RP4-622L5.4|TXLN	taxilin alpha	protein-coding	200081	ENSG00000084652	GO:0005125|GO:0005515|GO:0005576|GO:0005737|GO:0006887|GO:0008283|GO:0019905|GO:0030372|GO:0042113	chr1	32645345	32663886	+	HGNC:30685|MIM:608676|HPRD:09408|Vega:OTTHUMG00000004423
79140	6.339321	83.3816	7.543436	173.00002	7.1629157	146.93423	CCDC28B	RP4-622L5.5	coiled-coil domain containing 28B	protein-coding	79140	ENSG00000160050	GO:0005515|GO:0005737|GO:0005813|GO:0042384	chr1	32665987	32670991	+	HGNC:28163|MIM:610162|HPRD:14422|Vega:OTTHUMG00000005738
55721	5.978326	64.92319	7.221179	138.36842	7.1491313	145.53702	IQCC	RP4-622L5.6	IQ motif containing C	protein-coding	55721	ENSG00000160051		chr1	32671236	32674288	+	HGNC:25545|HPRD:07683|Vega:OTTHUMG00000005739
149069	0.0	0.0	0.0	0.0	0.0	0.0	DCDC2B		doublecortin domain containing 2B	protein-coding	149069	ENSG00000222046	GO:0035556	chr1	32674695	32681797	+	HGNC:32576|Vega:OTTHUMG00000005741
56063	6.8613133	119.730705	6.960769	115.517006	6.862893	119.34578	TMEM234	AASL548|C1orf91|PRO1105|RP4-622L5|dJ622L5.7	transmembrane protein 234	protein-coding	56063	ENSG00000160055	GO:0016021	chr1	32681798	32687926	-	HGNC:28837|HPRD:15270|Vega:OTTHUMG00000005742
8668	12.680273	6759.0684	13.250456	9037.124	13.0124	8472.139	EIF3I	EIF3S2|PRO2242|TRIP-1|TRIP1|eIF3-beta|eIF3-p36	eukaryotic translation initiation factor 3, subunit I	protein-coding	8668	ENSG00000084623	GO:0001731|GO:0003743|GO:0005515|GO:0005829|GO:0005852|GO:0006412|GO:0006413|GO:0006446|GO:0010467|GO:0016282|GO:0033290|GO:0044267	chr1	32687971	32697205	+	HGNC:3272|MIM:603911|HPRD:04884|Vega:OTTHUMG00000007364
339483	6.378009	85.64782	5.2580204	35.486843	5.494833	46.235966	MTMR9LP	MTMR9L	myotubularin related protein 9-like, pseudogene	pseudo	339483			chr1	32697261	32707311	-	HGNC:27920|HPRD:14168
84734	4.578559	24.605263	3.0921016	7.9078946	3.2197874	9.552631	FAM167B	C1orf90	family with sequence similarity 167, member B	protein-coding	84734	ENSG00000183615		chr1	32712818	32714461	+	HGNC:28133|HPRD:14401|Vega:OTTHUMG00000007462
3932	0.95766413	2.0	0.1088079	1.0	0.9638891	2.0	LCK	LSK|YT16|p56lck|pp58lck	lymphocyte-specific protein tyrosine kinase	protein-coding	3932	ENSG00000182866	GO:0000242|GO:0001772|GO:0001948|GO:0003823|GO:0004713|GO:0004715|GO:0004722|GO:0005515|GO:0005524|GO:0005829|GO:0005886|GO:0006468|GO:0006882|GO:0006919|GO:0007173|GO:0007568|GO:0007596|GO:0008022|GO:0008543|GO:0009612|GO:0010043|GO:0010628|GO:0016032|GO:0018108|GO:0019048|GO:0019901|GO:0019903|GO:0030097|GO:0030139|GO:0030168|GO:0030217|GO:0031295|GO:0032403|GO:0038095|GO:0042169|GO:0042493|GO:…	chr1	32716840	32751768	+	HGNC:6524|MIM:153390|HPRD:01080|Vega:OTTHUMG00000007463
3065	11.845511	3789.646	12.327688	4767.049	12.061291	4382.085	HDAC1	GON-10|HD1|RPD3|RPD3L1	histone deacetylase 1	protein-coding	3065	ENSG00000116478	GO:0000118|GO:0000122|GO:0000278|GO:0000790|GO:0001047|GO:0001103|GO:0001106|GO:0003700|GO:0004407|GO:0005515|GO:0005634|GO:0005654|GO:0005730|GO:0005737|GO:0005829|GO:0006338|GO:0006351|GO:0006367|GO:0006476|GO:0007179|GO:0007219|GO:0007596|GO:0008134|GO:0008284|GO:0009913|GO:0010467|GO:0010832|GO:0010870|GO:0016568|GO:0016575|GO:0016580|GO:0016581|GO:0019048|GO:0019899|GO:0032041|GO:0033558|GO:…	chr1	32757708	32799224	+	HGNC:4852|MIM:601241|HPRD:03143|Vega:OTTHUMG00000007529
65108	10.095936	1127.0	10.948011	1832.0	10.907185	1969.0657	MARCKSL1	F52|MACMARCKS|MLP|MLP1|MRP	MARCKS-like 1	protein-coding	65108	ENSG00000175130	GO:0003779|GO:0005516|GO:0005737|GO:0005886|GO:0008284	chr1	32799430	32801840	-	HGNC:7142|MIM:602940|HPRD:04247|Vega:OTTHUMG00000007589
100128071	5.8073797	57.668663	4.647967	23.25	3.4015603	10.83533	FAM229A		family with sequence similarity 229, member A	protein-coding	100128071	ENSG00000225828		chr1	32826871	32827844	-	HGNC:44652|Vega:OTTHUMG00000007587
81629	0.27959216	1.25	0.66823536	1.4736842	1.5488516	3.0	TSSK3	SPOGA3|STK22C|STK22D|TSK3	testis-specific serine kinase 3	protein-coding	81629	ENSG00000162526	GO:0000287|GO:0004674|GO:0005524|GO:0006468|GO:0007275|GO:0007283|GO:0030154	chr1	32827862	32829924	+	HGNC:15473|MIM:607660|HPRD:09635|Vega:OTTHUMG00000007585
55108	10.939159	2021.899	10.544121	1384.657	10.356734	1344.492	BSDC1		BSD domain containing 1	protein-coding	55108	ENSG00000160058		chr1	32830234	32860062	-	HGNC:25501|HPRD:07658|Vega:OTTHUMG00000007588
343338	0.0	0.0	0.0	0.0	0.0	0.0	GAPDHP20		glyceraldehyde 3 phosphate dehydrogenase pseudogene 20	pseudo	343338			chr1	32867494	32868784	-	HGNC:37772
101929254	0.0	0.0	0.0	0.0	0.0	0.0	LOC101929254		leucine-rich repeat-containing protein 37B-like	pseudo	101929254			chr1	32890496	32931332	-
728116	3.5426266	12.0	4.430736	20.0	5.5551653	48.210526	ZBTB8B	RP1-27O5.1|ZNF916B	zinc finger and BTB domain containing 8B	protein-coding	728116	ENSG00000215897	GO:0003677|GO:0005634|GO:0006351|GO:0006355|GO:0046872	chr1	32930658	32953459	+	HGNC:37057|Vega:OTTHUMG00000167087
653121	8.349755	335.94736	7.203233	136.6579	8.013738	265.0	ZBTB8A	BOZF1|ZBTB8|ZNF916A	zinc finger and BTB domain containing 8A	protein-coding	653121		GO:0003674|GO:0003677|GO:0005575|GO:0005634|GO:0006351|GO:0006355|GO:0008150|GO:0046872	chr1	33004746	33071551	+	HGNC:24172|HPRD:10315
339487	8.730142	437.2993	7.872209	217.27841	8.394874	345.12714	ZBTB8OS	ARCH|ARCH2	zinc finger and BTB domain containing 8 opposite strand	protein-coding	339487			chr1	33086817	33116191	-	HGNC:24094|HPRD:12470
5928	11.999207	4215.6587	12.17444	4286.6436	12.381625	5471.5596	RBBP4	NURF55|RBAP48	retinoblastoma binding protein 4	protein-coding	5928		GO:0000278|GO:0005515|GO:0005634|GO:0005654|GO:0006260|GO:0006334|GO:0006338|GO:0006351|GO:0006355|GO:0008094|GO:0008285|GO:0016580|GO:0016581|GO:0016589|GO:0031497|GO:0033186|GO:0034080|GO:0035098|GO:0042393|GO:0042826	chr1	33116749	33151812	+	HGNC:9887|MIM:602923|HPRD:04232
81493	8.234156	310.07895	6.4226456	79.55263	6.3348575	82.76612	SYNC	SYNC1|SYNCOILIN	syncoilin, intermediate filament protein	protein-coding	81493	ENSG00000162520	GO:0005198|GO:0005829|GO:0005882|GO:0030018|GO:0031594|GO:0042383|GO:0045103|GO:0048471	chr1	33145507	33168361	-	HGNC:28897|MIM:611750|HPRD:18134
57648	8.645263	412.31384	8.891591	440.4342	8.442499	356.7105	KIAA1522		KIAA1522	protein-coding	57648	ENSG00000162522		chr1	33207512	33240571	+	HGNC:29301|Vega:OTTHUMG00000008088
8565	12.198901	4841.494	12.154579	4228.0347	11.882873	3872.324	YARS	CMTDIC|TYRRS|YRS|YTS	tyrosyl-tRNA synthetase	protein-coding	8565	ENSG00000134684	GO:0000049|GO:0004831|GO:0004871|GO:0005153|GO:0005524|GO:0005615|GO:0005634|GO:0005737|GO:0005829|GO:0006418|GO:0006437|GO:0006915|GO:0007165|GO:0010467	chr1	33240840	33283633	-	HGNC:12840|MIM:603623|HPRD:09153|Vega:OTTHUMG00000003933
64766	8.82738	467.7895	8.859956	430.8816	9.196598	601.62	S100PBP	S100PBPR	S100P binding protein	protein-coding	64766	ENSG00000116497	GO:0005634|GO:0048306	chr1	33283043	33324480	+	HGNC:25768|MIM:611889|HPRD:07803|Vega:OTTHUMG00000003955
252995	3.4170957	11.0	2.9161627	7.0	2.5488517	6.0	FNDC5	FRCP2|irisin	fibronectin type III domain containing 5	protein-coding	252995	ENSG00000160097	GO:0003674|GO:0005179|GO:0005576|GO:0005778|GO:0005783|GO:0005886|GO:0008150|GO:0014850|GO:0016021|GO:0090336	chr1	33327869	33338093	-	HGNC:20240|MIM:611906|HPRD:17009|Vega:OTTHUMG00000004015
3208	5.5342975	47.723686	4.8428855	26.613333	5.2492914	39.0	HPCA	BDR2	hippocalcin	protein-coding	3208	ENSG00000121905	GO:0003779|GO:0005509|GO:0048839	chr1	33352098	33360247	+	HGNC:5144|MIM:142622|HPRD:00811|Vega:OTTHUMG00000004017
113452	9.943022	1013.65985	10.790728	1642.7758	10.410075	1395.1321	TMEM54	BCLP|CAC-1|CAC1	transmembrane protein 54	protein-coding	113452	ENSG00000121900	GO:0003674|GO:0005575|GO:0008150|GO:0016021	chr1	33360196	33366953	-	HGNC:24143|HPRD:12524|Vega:OTTHUMG00000004016
127544	10.750336	1773.8539	9.7606125	804.4196	9.574259	781.6447	RNF19B	IBRDC3|NKLAM	ring finger protein 19B	protein-coding	127544	ENSG00000116514	GO:0005515|GO:0008270|GO:0016021|GO:0016567|GO:0016874	chr1	33402047	33430414	-	HGNC:26886|MIM:610872|HPRD:13725|Vega:OTTHUMG00000004013
100996488	0.0	0.0	0.0	0.0	0.0	0.0	FKSG48		FKSG48	protein-coding	100996488			chr1	33439154	33440162	+
127545	0.0	0.0	0.0	0.0	0.0	0.0	RPL18AP4	RPL18A_2_30	ribosomal protein L18a pseudogene 4	pseudo	127545			chr1	33445508	33446126	+	HGNC:36556
100419257	0.0	0.0	0.0	0.0	0.0	0.0	LOC100419257		ribosomal protein S2 pseudogene	pseudo	100419257			chr1	33452532	33453848	+
204	11.7643795	3582.412	12.34628	4828.878	12.251897	5001.024	AK2	ADK2|AK 2	adenylate kinase 2	protein-coding	204	ENSG00000004455	GO:0001889|GO:0004017|GO:0005524|GO:0005743|GO:0005758|GO:0005829|GO:0006119|GO:0006172|GO:0007420|GO:0015949|GO:0044281|GO:0046033|GO:0046034|GO:0046060|GO:0055086|GO:0097066|GO:0097226	chr1	33473541	33502512	-	HGNC:362|MIM:103020|HPRD:00047|Vega:OTTHUMG00000004131
113451	0.0	0.0	0.0	0.0	0.0	0.0	ADC	AZI2|ODC-p|ODC1L	arginine decarboxylase	protein-coding	113451	ENSG00000142920	GO:0005739|GO:0005829|GO:0006591|GO:0006595|GO:0006596|GO:0007283|GO:0008792|GO:0034641|GO:0042978|GO:0044281|GO:0097055	chr1	33546711	33586132	+	HGNC:29957|MIM:608353|HPRD:17657|Vega:OTTHUMG00000004130
55223	8.261445	316.0	8.4254465	318.82895	8.395496	345.2763	TRIM62	DEAR1	tripartite motif containing 62	protein-coding	55223	ENSG00000116525	GO:0005622|GO:0008270	chr1	33611003	33647671	-	HGNC:25574|HPRD:07697|Vega:OTTHUMG00000004132
149076	7.8586335	239.01701	8.523337	341.21313	8.023163	266.73685	ZNF362	RN|lin-29	zinc finger protein 362	protein-coding	149076	ENSG00000160094	GO:0003677|GO:0005634|GO:0006351|GO:0006355|GO:0046872	chr1	33722174	33766320	+	HGNC:18079|HPRD:13394|Vega:OTTHUMG00000004124
127550	0.95766413	2.0	0.0	0.0	0.0	0.0	A3GALT2	A3GALT2P|IGBS3S	alpha 1,3-galactosyltransferase 2	protein-coding	127550			chr1	33772367	33786699	-	HGNC:30005
1912	11.537232	3060.5344	11.924862	3605.675	11.755352	3544.7378	PHC2	EDR2|HPH2|PH2	polyhomeotic homolog 2 (Drosophila)	protein-coding	1912	ENSG00000134686	GO:0003677|GO:0005515|GO:0005634|GO:0005730|GO:0007275|GO:0007283|GO:0008270|GO:0031519|GO:0035102	chr1	33789224	33841194	-	HGNC:3183|MIM:602979|HPRD:10340|Vega:OTTHUMG00000004133
100500853	1.4536954	2.820657	0.0	0.62190163	0.0	0.264786	MIR3605		microRNA 3605	miscRNA	100500853			chr1	33797994	33798093	-	HGNC:38922|miRBase:MI0015995
101929464	0.0	0.7236842	3.6842477	11.921053	3.1232295	8.934211	LOC101929464		uncharacterized LOC101929464	miscRNA	101929464			chr1	33815953	33828846	+
100131451	0.0	0.0	0.0	0.0	0.0	0.0	TLR12P		toll-like receptor 12, pseudogene	pseudo	100131451			chr1	33931850	33934576	+	HGNC:31754
7579	6.8148265	115.93421	6.9695683	116.22368	6.8729925	120.18421	ZSCAN20	KOX29|ZFP-31|ZNF31|ZNF360	zinc finger and SCAN domain containing 20	protein-coding	7579	ENSG00000121903	GO:0003677|GO:0003682|GO:0003700|GO:0005634|GO:0005730|GO:0005739|GO:0006351|GO:0046872	chr1	33938232	33961995	+	HGNC:13093|MIM:611315|HPRD:15769|Vega:OTTHUMG00000004173
100422287	0.0	0.0	0.0	0.0	0.0	0.0	LOC100422287		proteasome (prosome, macropain) subunit, alpha type, 3 pseudogene	pseudo	100422287			chr1	33977491	33978384	-
114784	0.0	0.0	2.5333056	5.3684206	0.0	1.0	CSMD2	dJ1007G16.1|dJ1007G16.2|dJ947L8.1	CUB and Sushi multiple domains 2	protein-coding	114784	ENSG00000121904	GO:0005886|GO:0016021	chr1	33979599	34631443	-	HGNC:19290|MIM:608398|HPRD:13094|Vega:OTTHUMG00000011135
100287140	0.0	0.0	0.0	0.0	0.0	0.0	HSPD1P14	HSPD1-17P	heat shock 60kDa protein 1 (chaperonin) pseudogene 14	pseudo	100287140			chr1	34304122	34305738	+	HGNC:35143
127540	0.0	0.0	0.0	0.0	0.0	0.0	HMGB4	dJ1007G16.5	high mobility group box 4	protein-coding	127540	ENSG00000176256	GO:0003677|GO:0005634|GO:0005694	chr1	34326076	34330392	+	HGNC:24954|HPRD:14038|Vega:OTTHUMG00000013143
402779	0.0	0.0	0.0	0.0	0.0	0.0	LOC402779		uncharacterized LOC402779	miscRNA	402779	ENSG00000231163		chr1	34334557	34351059	+
100873281	0.0	0.0	0.0	0.0	0.0	0.0	RNA5SP42	RN5S42	RNA, 5S ribosomal pseudogene 42	pseudo	100873281			chr1	34578550	34578664	+	HGNC:42818
84970	0.95766413	2.0	0.0	0.0	0.0	0.0	C1orf94		chromosome 1 open reading frame 94	protein-coding	84970	ENSG00000142698	GO:0005515	chr1	34632484	34684731	+	HGNC:28250|HPRD:11310|Vega:OTTHUMG00000004012
100420336	0.0	0.0	0.0	0.0	0.0	0.0	LOC100420336		ferritin, heavy polypeptide 1 pseudogene	pseudo	100420336			chr1	34742460	34742965	-
693137	0.0	0.0	0.0	0.0	0.0	0.0	MIR552	MIRN552|hsa-mir-552	microRNA 552	miscRNA	693137	ENSG00000207941		chr1	35135200	35135295	-	HGNC:32808|miRBase:MI0003557
2709	0.95766413	2.0	0.0	0.0	0.0	0.0	GJB5	CX31.1	gap junction protein, beta 5, 31.1kDa	protein-coding	2709	ENSG00000189280	GO:0005922|GO:0007154|GO:0008544|GO:0016021|GO:0060708|GO:0060713	chr1	35220648	35224113	+	HGNC:4287|MIM:604493|HPRD:06840|Vega:OTTHUMG00000004053
127534	0.0	1.0	0.1088079	1.0	0.0	0.0	GJB4	CX30.3|EKV	gap junction protein, beta 4, 30.3kDa	protein-coding	127534	ENSG00000189433	GO:0005243|GO:0005921|GO:0005922|GO:0007154|GO:0007608|GO:0016021|GO:0042048	chr1	35225342	35229325	+	HGNC:4286|MIM:605425|HPRD:05666|Vega:OTTHUMG00000004052
2707	6.045127	68.0	5.600661	45.0	4.285817	20.0	GJB3	CX31|DFNA2|DFNA2B|EKV	gap junction protein, beta 3, 31kDa	protein-coding	2707	ENSG00000188910	GO:0001701|GO:0001890|GO:0005243|GO:0005737|GO:0005921|GO:0005922|GO:0007154|GO:0007605|GO:0016021|GO:0043588	chr1	35246790	35251967	+	HGNC:4285|MIM:603324|HPRD:04505|Vega:OTTHUMG00000004051
2701	0.0	0.0	0.0	0.0	0.0	0.0	GJA4	CX37	gap junction protein, alpha 4, 37kDa	protein-coding	2701	ENSG00000187513	GO:0001568|GO:0005887|GO:0005921|GO:0005922|GO:0006810|GO:0006816|GO:0007043|GO:0007267|GO:0048265	chr1	35258599	35261348	+	HGNC:4278|MIM:121012|HPRD:08509|Vega:OTTHUMG00000004050
113444	9.475386	733.0263	9.657258	748.8072	9.514408	749.8816	SMIM12	C1orf212	small integral membrane protein 12	protein-coding	113444		GO:0016021	chr1	35315963	35325417	-	HGNC:25154|HPRD:14002
58512	0.0	0.0	0.0	0.0	0.0	0.0	DLGAP3	DAP3|SAPAP3	discs, large (Drosophila) homolog-associated protein 3	protein-coding	58512	ENSG00000116544	GO:0001540|GO:0005515|GO:0005886|GO:0007267|GO:0014069|GO:0030054|GO:0045211	chr1	35331037	35391083	-	HGNC:30368|MIM:611413|Vega:OTTHUMG00000004049
653160	3.9932725	16.399824	2.240259	4.3815794	3.133814	9.0	LOC653160		uncharacterized LOC653160	miscRNA	653160	ENSG00000241014	GO:0016021	chr1	35441300	35444307	-
100506144	8.764087	447.71054	8.347904	302.14474	8.549459	384.1618	ZMYM6NB		ZMYM6 neighbor	protein-coding	100506144	ENSG00000243749	GO:0016021	chr1	35447127	35450948	-	HGNC:40021|Vega:OTTHUMG00000004158
9204	8.24205	311.78036	7.212372	137.52632	7.879218	241.4079	ZMYM6	Buster2|MYM|ZNF198L4|ZNF258	zinc finger, MYM-type 6	protein-coding	9204	ENSG00000163867	GO:0003677|GO:0005634|GO:0007010|GO:0007275|GO:0008270|GO:0022604	chr1	35451767	35497569	-	HGNC:13050|MIM:613567|HPRD:10325|HPRD:17494|Vega:OTTHUMG00000004163
100419477	0.0	0.0	0.0	0.0	0.0	0.0	LOC100419477		ribosomal protein L12 pseudogene	pseudo	100419477			chr1	35519072	35524869	+
79830	8.081821	279.00687	7.70784	193.88159	8.718908	432.03946	ZMYM1	MYM|RP11-181E22.4	zinc finger, MYM-type 1	protein-coding	79830	ENSG00000197056	GO:0003676|GO:0005634|GO:0008270|GO:0046983	chr1	35525387	35581459	+	HGNC:26253|HPRD:15739|Vega:OTTHUMG00000004374
6421	12.214982	4895.762	12.696312	6154.834	12.666831	6667.555	SFPQ	POMP100|PSF	splicing factor proline/glutamine-rich	protein-coding	6421	ENSG00000116560	GO:0000122|GO:0000166|GO:0000380|GO:0003677|GO:0003723|GO:0005515|GO:0005654|GO:0005737|GO:0006281|GO:0006310|GO:0006351|GO:0006397|GO:0008380|GO:0016363|GO:0042382	chr1	35649201	35658743	-	HGNC:10774|MIM:605199|HPRD:07284|Vega:OTTHUMG00000004157
9202	10.494326	1485.426	10.220134	1106.1458	10.44634	1430.6456	ZMYM4	CDIR|MYM|ZNF198L3|ZNF262	zinc finger, MYM-type 4	protein-coding	9202	ENSG00000146463	GO:0003677|GO:0007010|GO:0007275|GO:0008270|GO:0022604	chr1	35734568	35887545	+	HGNC:13055|MIM:613568|HPRD:10326|Vega:OTTHUMG00000004241
643343	0.0	0.0	0.0	0.0	0.0	0.0	RPL5P4	RPL5_1_31	ribosomal protein L5 pseudogene 4	pseudo	643343			chr1	35816249	35817267	+	HGNC:36095
100379666	0.0	0.0	0.0	0.0	0.0	0.0	RNY5P1		RNA, Ro-associated Y5 pseudogene 1	pseudo	100379666			chr1	35893411	35893493	-	HGNC:34082
79932	10.099513	1129.7979	10.24195	1122.9998	9.980716	1036.0131	KIAA0319L		KIAA0319-like	protein-coding	79932	ENSG00000142687	GO:0005515|GO:0016021|GO:0044433	chr1	35899091	36023037	-	HGNC:30071|MIM:613535|HPRD:11164|Vega:OTTHUMG00000004370
100419802	0.0	0.0	0.0	0.0	0.0	0.0	LOC100419802		zinc finger protein 184 pseudogene	pseudo	100419802			chr1	35975678	35976942	+
23154	10.325865	1321.7197	10.3156	1181.8184	9.809235	919.90796	NCDN		neurochondrin	protein-coding	23154	ENSG00000020129	GO:0005634|GO:0005829|GO:0030424|GO:0030425|GO:0031175|GO:0043025|GO:0045453|GO:0048168	chr1	36023393	36032380	+	HGNC:17597|MIM:608458|HPRD:10530|Vega:OTTHUMG00000059204
339488	3.4662929	11.381578	3.767771	12.631578	3.6643288	13.0	TFAP2E	AP2E	transcription factor AP-2 epsilon (activating enhancer binding protein 2 epsilon)	protein-coding	339488	ENSG00000116819	GO:0003677|GO:0003700|GO:0005634|GO:0006351|GO:0042803|GO:0045944|GO:0046982	chr1	36038971	36060927	+	HGNC:30774|MIM:614428|HPRD:18174|Vega:OTTHUMG00000004388
5690	12.031463	4310.976	12.423106	5092.9946	12.230992	4929.081	PSMB2	HC7-I	proteasome (prosome, macropain) subunit, beta type, 2	protein-coding	5690		GO:0000082|GO:0000209|GO:0000278|GO:0000502|GO:0002474|GO:0002479|GO:0004298|GO:0005634|GO:0005654|GO:0005730|GO:0005829|GO:0005839|GO:0006521|GO:0006915|GO:0006977|GO:0010243|GO:0010467|GO:0014070|GO:0016032|GO:0016070|GO:0016071|GO:0019048|GO:0031145|GO:0034641|GO:0042590|GO:0042981|GO:0043066|GO:0044281|GO:0051436|GO:0051437|GO:0051439	chr1	36065143	36107445	-	HGNC:9539|MIM:602175|HPRD:03708
127703	9.725369	871.7106	10.212095	1100.0	10.041144	1080.3289	C1orf216		chromosome 1 open reading frame 216	protein-coding	127703	ENSG00000142686		chr1	36179477	36184790	-	HGNC:26800|HPRD:08798|Vega:OTTHUMG00000004167
63967	9.589535	793.3814	10.775698	1625.7501	10.986727	2080.678	CLSPN		claspin	protein-coding	63967		GO:0000077|GO:0003677|GO:0005515|GO:0005654|GO:0006260|GO:0006281|GO:0006915|GO:0006921|GO:0007049|GO:0010997|GO:0018105|GO:0031572|GO:0032147|GO:0033314	chr1	36197713	36235551	-	HGNC:19715|MIM:605434|HPRD:09257
192670	7.918276	249.10526	7.584648	178.01315	8.033303	268.6184	AGO4	EIF2C4	argonaute RISC catalytic component 4	protein-coding	192670	ENSG00000134698	GO:0000932|GO:0003723|GO:0005515|GO:0005829|GO:0006402|GO:0007173|GO:0007219|GO:0008543|GO:0010467|GO:0035068|GO:0035278|GO:0038095|GO:0045087|GO:0048011|GO:0048015	chr1	36273828	36323490	+	HGNC:18424|MIM:607356|HPRD:09559|Vega:OTTHUMG00000004243
100418722	0.0	0.0	0.0	0.0	0.0	0.0	LOC100418722		KIAA1430 pseudogene	pseudo	100418722			chr1	36338871	36339642	-
26523	10.609889	1609.3085	10.798843	1652.0424	10.836948	1875.5	AGO1	EIF2C|EIF2C1|GERP95|Q99	argonaute RISC catalytic component 1	protein-coding	26523		GO:0000932|GO:0000956|GO:0003723|GO:0005515|GO:0005737|GO:0005829|GO:0005844|GO:0006351|GO:0006355|GO:0007173|GO:0007219|GO:0008543|GO:0010467|GO:0030529|GO:0035068|GO:0035278|GO:0038095|GO:0045087|GO:0048011|GO:0048015	chr1	36348810	36395214	+	HGNC:3262|MIM:606228|HPRD:06942
192669	8.079198	278.5	8.052016	246.11841	8.068656	275.2821	AGO3	EIF2C3	argonaute RISC catalytic component 3	protein-coding	192669	ENSG00000126070	GO:0000932|GO:0003723|GO:0005515|GO:0005829|GO:0006402|GO:0007173|GO:0007219|GO:0008543|GO:0010467|GO:0035068|GO:0035278|GO:0038095|GO:0045087|GO:0048011|GO:0048015|GO:0072091	chr1	36396683	36522063	+	HGNC:18421|MIM:607355|HPRD:09558|Vega:OTTHUMG00000007533
100128093	0.0	0.0	0.0	0.0	0.0	0.0	LOC100128093		magnesium transporter 1 pseudogene	pseudo	100128093			chr1	36545921	36546935	-
27285	0.0	1.0	0.0	0.0	0.0	0.82894737	TEKT2	TEKTB1|TEKTIN-T|h-tektin-t	tektin 2 (testicular)	protein-coding	27285	ENSG00000092850	GO:0000226|GO:0001539|GO:0005874|GO:0030030|GO:0030317|GO:0035085	chr1	36549676	36553876	+	HGNC:11725|MIM:608953|HPRD:16410|Vega:OTTHUMG00000007629
54936	9.713596	864.626	9.91092	892.75	9.7333355	872.7631	ADPRHL2	ARH3	ADP-ribosylhydrolase like 2	protein-coding	54936	ENSG00000116863	GO:0004649|GO:0005634|GO:0005730|GO:0005759|GO:0046872	chr1	36554453	36559533	+	HGNC:21304|MIM:610624|HPRD:12432|Vega:OTTHUMG00000007628
1296	1.9576641	4.0	1.6937704	3.0	2.2858171	5.0	COL8A2	FECD|FECD1|PPCD|PPCD2	collagen, type VIII, alpha 2	protein-coding	1296	ENSG00000171812	GO:0001525|GO:0005201|GO:0005576|GO:0005578|GO:0005581|GO:0005604|GO:0005788|GO:0016337|GO:0022617|GO:0030198|GO:0030574|GO:0030674|GO:0031012|GO:0048593|GO:0050673	chr1	36560837	36590685	-	HGNC:2216|MIM:120252|HPRD:08347|Vega:OTTHUMG00000007665
27095	10.381541	1373.7247	10.547231	1387.6447	10.489459	1474.0505	TRAPPC3	BET3	trafficking protein particle complex 3	protein-coding	27095	ENSG00000054116	GO:0000139|GO:0005737|GO:0005783|GO:0005794|GO:0005829|GO:0006888|GO:0030008	chr1	36602170	36621654	-	HGNC:19942|MIM:610955|HPRD:11644|Vega:OTTHUMG00000007664
55700	11.654738	3320.246	12.322908	4751.2783	11.842821	3766.3003	MAP7D1	PARCC1|RPRC1	MAP7 domain containing 1	protein-coding	55700	ENSG00000116871	GO:0005737|GO:0005819	chr1	36621566	36646451	+	HGNC:25514|HPRD:07666|Vega:OTTHUMG00000007714
9967	11.2313795	2475.8623	11.466295	2623.8823	11.475182	2919.0696	THRAP3	TRAP150	thyroid hormone receptor associated protein 3	protein-coding	9967	ENSG00000054118	GO:0000381|GO:0000956|GO:0001104|GO:0003712|GO:0003713|GO:0004872|GO:0005515|GO:0005524|GO:0005634|GO:0005730|GO:0006367|GO:0006397|GO:0008380|GO:0016592|GO:0030374|GO:0030518|GO:0030521|GO:0035145|GO:0042809|GO:0043231|GO:0045893|GO:0045944|GO:0046966|GO:0048026|GO:0048255|GO:0051219	chr1	36690017	36770957	+	HGNC:22964|MIM:603809|HPRD:07543|Vega:OTTHUMG00000007866
79729	6.076332	69.48685	6.299231	73.0303	6.248392	77.9514	SH3D21	C1orf113	SH3 domain containing 21	protein-coding	79729	ENSG00000214193		chr1	36771994	36786948	+	HGNC:26236|HPRD:08011|Vega:OTTHUMG00000007868
55194	10.448704	1439.1887	11.631822	2942.8804	11.134982	2305.8652	EVA1B	C1orf78|FAM176B|RP11-268J15.2	eva-1 homolog B (C. elegans)	protein-coding	55194	ENSG00000142694	GO:0016021	chr1	36787631	36789755	-	HGNC:25558|HPRD:07690|Vega:OTTHUMG00000007867
100127947	0.0	0.0	0.0	0.0	0.0	0.0	LOC100127947		uncharacterized LOC100127947	unknown	100127947	ENSG00000116883		chr1	36789103	36794822	+
83931	10.822346	1864.6406	11.211349	2198.8613	10.767298	1787.1052	STK40	RP11-268J15.4|SHIK|SgK495	serine/threonine kinase 40	protein-coding	83931	ENSG00000196182	GO:0004674|GO:0005515|GO:0005524|GO:0005634|GO:0005730|GO:0005737	chr1	36805220	36851528	-	HGNC:21373|MIM:609437|HPRD:11359|Vega:OTTHUMG00000008238
84967	9.692373	852.0	10.068752	995.9605	9.75413	885.4342	LSM10	MST074|MSTP074	LSM10, U7 small nuclear RNA associated	protein-coding	84967	ENSG00000181817	GO:0000084|GO:0005515|GO:0005654|GO:0005683|GO:0006366|GO:0006369|GO:0008334|GO:0008380|GO:0010467|GO:0015030|GO:0031124|GO:0071208	chr1	36859021	36863560	-	HGNC:17562|HPRD:14326|Vega:OTTHUMG00000008140
127700	6.776084	112.86229	6.4916024	83.44736	6.0907297	69.881584	OSCP1	C1orf102|NOR1	organic solute carrier partner 1	protein-coding	127700	ENSG00000116885	GO:0006810|GO:0009925	chr1	36883507	36916086	-	HGNC:29971|MIM:608854|HPRD:16393|Vega:OTTHUMG00000008139
64960	10.530729	1523.3857	11.297133	2333.574	11.094406	2241.9167	MRPS15	MPR-S15|RPMS15|S15mt	mitochondrial ribosomal protein S15	protein-coding	64960	ENSG00000116898	GO:0003735|GO:0005739|GO:0005763|GO:0006412|GO:0031965	chr1	36921362	36930040	-	HGNC:14504|MIM:611979|HPRD:11372|Vega:OTTHUMG00000008042
1441	0.0	0.0	0.0	0.0	0.0	0.0	CSF3R	CD114|GCSFR	colony stimulating factor 3 receptor (granulocyte)	protein-coding	1441	ENSG00000119535	GO:0004872|GO:0004896|GO:0005576|GO:0005887|GO:0006952|GO:0007155|GO:0007165|GO:0030593|GO:0042475	chr1	36931644	36948915	-	HGNC:2439|MIM:138971|HPRD:00737|Vega:OTTHUMG00000008010
100462786	0.0	0.0	0.0	0.0	0.0	0.0	FTLP18		ferritin, light polypeptide pseudogene 18	pseudo	100462786			chr1	37095936	37096413	+	HGNC:37968
2899	0.0	0.0	0.0	0.0	0.0	0.0	GRIK3	EAA5|GLR7|GLUR7|GluK3|GluR7a	glutamate receptor, ionotropic, kainate 3	protein-coding	2899	ENSG00000163873	GO:0001640|GO:0004970|GO:0005234|GO:0005886|GO:0005887|GO:0007196|GO:0007215|GO:0007216|GO:0007268|GO:0008066|GO:0015277|GO:0030054|GO:0030424|GO:0030425|GO:0032839|GO:0035235|GO:0042391|GO:0043195|GO:0043204|GO:0045211|GO:0051967	chr1	37261128	37499844	-	HGNC:4581|MIM:138243|HPRD:00691|Vega:OTTHUMG00000004189
100422898	0.0	0.0	0.0	0.0	0.0	0.0	MIR4255		microRNA 4255	miscRNA	100422898	ENSG00000264698		chr1	37627164	37627235	+	HGNC:38187|miRBase:MI0015863
100873282	0.0	0.0	0.0	0.0	0.0	0.0	RNA5SP43	RN5S43	RNA, 5S ribosomal pseudogene 43	pseudo	100873282			chr1	37730278	37730387	-	HGNC:42819
100270903	0.0	0.0	0.0	0.0	0.0	0.0	RPS29P6	RPS29_1_32	ribosomal protein S29 pseudogene 6	pseudo	100270903			chr1	37796453	37796580	+	HGNC:35718
728431	0.0	0.0	0.0	0.0	0.0	0.0	LOC728431		uncharacterized LOC728431	miscRNA	728431	ENSG00000233621		chr1	37920480	37940044	-
80149	6.980178	130.01315	6.924745	112.66824	6.4527864	89.81579	ZC3H12A	MCPIP|MCPIP1|RP3-423B22.1|dJ423B22.1	zinc finger CCCH-type containing 12A	protein-coding	80149	ENSG00000163874	GO:0001525|GO:0004519|GO:0005515|GO:0005634|GO:0005730|GO:0005737|GO:0005886|GO:0006915|GO:0010508|GO:0010628|GO:0010629|GO:0010884|GO:0030154|GO:0032088|GO:0032715|GO:0032720|GO:0043031|GO:0045019|GO:0045600|GO:0046872|GO:0071222|GO:2000379	chr1	37940119	37949978	+	HGNC:26259|MIM:610562|HPRD:08021|Vega:OTTHUMG00000004221
64769	10.445836	1436.33	10.270556	1145.4893	10.514913	1500.2878	MEAF6	C1orf149|CENP-28|EAF6|NY-SAR-91	MYST/Esa1-associated factor 6	protein-coding	64769		GO:0005515|GO:0005634|GO:0005730|GO:0005737|GO:0005813|GO:0006351|GO:0006355|GO:0035267|GO:0043968|GO:0043981|GO:0043982|GO:0043983|GO:0043984|GO:0044154|GO:0070776	chr1	37955561	37980420	-	HGNC:25674|MIM:611001|HPRD:13347
100847010	1.0972368	2.2031577	0.0	0.7894737	0.2827768	1.2473685	MIR5581		microRNA 5581	miscRNA	100847010			chr1	37966536	37966595	-	HGNC:43527|miRBase:MI0019136
79753	8.678763	422.0	8.809248	416.0	8.918085	496.0	SNIP1	PMRED	Smad nuclear interacting protein 1	protein-coding	79753		GO:0005515|GO:0005634|GO:0005730|GO:0005737|GO:0006355|GO:0007249|GO:0035196	chr1	38000050	38019945	-	HGNC:30587|MIM:608241|HPRD:06999
2496	0.0	0.0	0.0	0.0	0.0	0.0	FTH1P1	FTHL1	ferritin, heavy polypeptide 1 pseudogene	pseudo	2496			chr1	38010164	38011059	+	HGNC:3979
100131572	0.0	0.0	0.0	0.0	0.0	0.0	RPS27P9	RPS27_1_33	ribosomal protein S27 pseudogene 9	pseudo	100131572			chr1	38021816	38022154	+	HGNC:36964
7802	2.5426266	6.0	0.1088079	1.0	0.0	1.0	DNALI1	P28|dJ423B22.5|hp28	dynein, axonemal, light intermediate chain 1	protein-coding	7802	ENSG00000163879	GO:0003777|GO:0005737|GO:0005858|GO:0005930|GO:0006928|GO:0007338	chr1	38022520	38032458	+	HGNC:14353|MIM:602135|HPRD:03681|Vega:OTTHUMG00000004222
29889	10.543776	1537.2239	10.399736	1252.7898	10.369031	1356.0001	GNL2	HUMAUANTIG|NGP1|Ngp-1	guanine nucleotide binding protein-like 2 (nucleolar)	protein-coding	29889	ENSG00000134697	GO:0003924|GO:0005525|GO:0005634|GO:0005730|GO:0006184|GO:0008150|GO:0042254	chr1	38032413	38061586	-	HGNC:29925|MIM:609365|HPRD:11006|Vega:OTTHUMG00000004322
284654	0.0	0.0	1.1088079	2.0	0.0	0.0	RSPO1	CRISTIN3|RSPO	R-spondin 1	protein-coding	284654	ENSG00000169218	GO:0002090|GO:0005102|GO:0005515|GO:0005615|GO:0005634|GO:0007140|GO:0008201|GO:0010468|GO:0030177|GO:0060070|GO:0090263|GO:2000052|GO:2000254	chr1	38076951	38100595	-	HGNC:21679|MIM:609595|HPRD:08288|Vega:OTTHUMG00000004321
54955	8.748698	442.9605	9.14293	524.2539	9.325474	657.83624	C1orf109		chromosome 1 open reading frame 109	protein-coding	54955	ENSG00000116922		chr1	38147242	38156267	-	HGNC:26039|MIM:614799|HPRD:07918|Vega:OTTHUMG00000004323
55143	9.623	811.9999	11.387729	2484.8115	11.331053	2641.5405	CDCA8	BOR|BOREALIN|DasraB|MESRGP	cell division cycle associated 8	protein-coding	55143	ENSG00000134690	GO:0000089|GO:0000278|GO:0000775|GO:0005515|GO:0005634|GO:0005730|GO:0005825|GO:0005829|GO:0007067|GO:0010369|GO:0030496|GO:0032133|GO:0043234|GO:0051276|GO:0051301	chr1	38158073	38175391	+	HGNC:14629|MIM:609977|HPRD:13017|Vega:OTTHUMG00000004320
284656	6.1671176	74.0	6.4221845	79.52719	6.206311	75.710526	EPHA10		EPH receptor A10	protein-coding	284656	ENSG00000183317	GO:0005003|GO:0005005|GO:0005515|GO:0005524|GO:0005576|GO:0005887|GO:0008150|GO:0016021	chr1	38181646	38230824	-	HGNC:19987|MIM:611123|HPRD:08163|Vega:OTTHUMG00000004325
391026	0.0	0.0	0.0	0.0	0.0	0.0	ACTN4P2		actinin, alpha 4 pseudogene 2	pseudo	391026			chr1	38232107	38245184	+	HGNC:44032
100129497	0.0	0.0	0.0	0.0	0.0	0.0	LOC100129497		methyltransferase like 21D pseudogene	pseudo	100129497			chr1	38247888	38248557	-
149175	8.588697	396.4605	9.418206	634.4655	9.331333	660.51324	MANEAL	RP11-109P14.3	mannosidase, endo-alpha-like	protein-coding	149175	ENSG00000185090	GO:0000139|GO:0016021|GO:0016787	chr1	38259774	38267278	+	HGNC:26452|HPRD:08713|Vega:OTTHUMG00000004317
79693	10.393444	1385.1052	10.646829	1486.8265	10.275936	1271.2635	YRDC	DRIP3|IRIP|RP11-109P14.4|SUA5	yrdC domain containing (E. coli)	protein-coding	79693	ENSG00000196449	GO:0003725|GO:0005739|GO:0016020|GO:0051051	chr1	38268614	38273865	-	HGNC:28905|MIM:612276|HPRD:18313|Vega:OTTHUMG00000004318
127687	10.609872	1609.289	10.726614	1571.3687	10.306154	1298.1716	C1orf122	ALAESM	chromosome 1 open reading frame 122	protein-coding	127687	ENSG00000197982		chr1	38273473	38275126	+	HGNC:24789|HPRD:13508|Vega:OTTHUMG00000004319
4520	9.17441	595.0	8.860748	431.1184	8.938304	503.0	MTF1	MTF-1|ZRF	metal-regulatory transcription factor 1	protein-coding	4520	ENSG00000188786	GO:0000979|GO:0001047|GO:0003677|GO:0003700|GO:0003713|GO:0005515|GO:0005634|GO:0005730|GO:0006351|GO:0006357|GO:0006979|GO:0010038|GO:0035035|GO:0045944|GO:0046686|GO:0046872	chr1	38275239	38325292	-	HGNC:7428|MIM:600172|HPRD:02546|Vega:OTTHUMG00000004439
100270826	0.0	0.0	0.0	0.0	0.0	0.0	RPS2P13	RPS2_1_34	ribosomal protein S2 pseudogene 13	pseudo	100270826			chr1	38306517	38307352	+	HGNC:36021
3633	8.205716	304.02634	8.12055	258.0921	8.1628475	293.85455	INPP5B	5PTase	inositol polyphosphate-5-phosphatase, 75kDa	protein-coding	3633	ENSG00000204084	GO:0001701|GO:0004439|GO:0005515|GO:0005737|GO:0005793|GO:0005794|GO:0005829|GO:0005886|GO:0007264|GO:0007283|GO:0015630|GO:0016020|GO:0016021|GO:0030317|GO:0030670|GO:0031901|GO:0043647|GO:0044281|GO:0046856|GO:0046872|GO:0051056|GO:0052658|GO:0070613	chr1	38326369	38412729	-	HGNC:6077|MIM:147264|HPRD:00924
10946	12.013022	4256.223	11.978021	3741.0112	11.883095	3872.9185	SF3A3	PRP9|PRPF9|SAP61|SF3a60	splicing factor 3a, subunit 3, 60kDa	protein-coding	10946		GO:0000375|GO:0000389|GO:0000398|GO:0003676|GO:0005515|GO:0005634|GO:0005654|GO:0005681|GO:0005730|GO:0006397|GO:0008270|GO:0008380|GO:0010467|GO:0016607|GO:0071013	chr1	38422652	38455761	-	HGNC:10767|MIM:605596|HPRD:10411
2275	8.030056	269.17334	8.347213	302.0	7.945156	252.69737	FHL3	SLIM2	four and a half LIM domains 3	protein-coding	2275	ENSG00000183386	GO:0001725|GO:0003779|GO:0005634|GO:0007517|GO:0008270|GO:0030018|GO:0030036	chr1	38462442	38471187	-	HGNC:3704|MIM:602790|HPRD:09101|Vega:OTTHUMG00000004434
51118	10.007513	1060.0002	9.997231	947.7894	10.165014	1177.1846	UTP11L	CGI94	UTP11-like, U3 small nucleolar ribonucleoprotein, (yeast)	protein-coding	51118	ENSG00000183520	GO:0005515|GO:0005615|GO:0005634|GO:0005730|GO:0005737|GO:0006364|GO:0007399|GO:0032040|GO:0048011|GO:0097194|GO:2001272	chr1	38478384	38490497	+	HGNC:24329|MIM:609440|HPRD:16711|Vega:OTTHUMG00000004435
5453	3.6493158	12.921053	0.0	0.0	0.9638891	2.0	POU3F1	OCT6|OTF6|SCIP	POU class 3 homeobox 1	protein-coding	5453	ENSG00000185668	GO:0001105|GO:0003700|GO:0005634|GO:0005667|GO:0008366|GO:0010628|GO:0022011|GO:0030216|GO:0030900|GO:0043565|GO:0045893	chr1	38509523	38512450	-	HGNC:9214|MIM:602479|HPRD:03921|Vega:OTTHUMG00000000485
100500801	0.0	0.0	0.0	0.0	0.0	0.0	MIR3659		microRNA 3659	miscRNA	100500801	ENSG00000265596		chr1	38554903	38555001	+	HGNC:38882|miRBase:MI0016060
339442	0.0	0.0	0.0	0.0	0.0	0.0	LOC339442		uncharacterized LOC339442	miscRNA	339442	ENSG00000237290		chr1	38674706	38680439	-
100418964	0.0	0.0	0.0	0.0	0.0	0.0	TUBB6P1		tubulin, beta 6 class V pseudogene 1	pseudo	100418964			chr1	38849519	38850102	-	HGNC:42342
400750	0.0	0.0	0.0	0.0	0.0	0.0	LOC400750		heat shock 70kDa protein 5 (glucose-regulated protein, 78kDa) pseudogene	pseudo	400750			chr1	39174602	39176561	+
64121	10.056111	1096.3157	9.380271	618.0	9.457745	721.0	RRAGC	GTR2|RAGC|TIB929	Ras-related GTP binding C	protein-coding	64121		GO:0000287|GO:0003924|GO:0005515|GO:0005525|GO:0005634|GO:0005737|GO:0005764|GO:0006184|GO:0006351|GO:0006915|GO:0007264|GO:0008380|GO:0016049|GO:0019003|GO:0034613|GO:0046982|GO:0071230	chr1	39303869	39325495	-	HGNC:19902|MIM:608267|HPRD:12198
100527950	8.277876	319.6195	8.388268	310.7176	8.728355	434.8778	GJA9-MYCBP		GJA9-MYCBP readthrough	miscRNA	100527950			chr1	39328162	39347298	-
26292	8.28964	322.23654	8.3965225	312.5005	8.743139	439.3571	MYCBP	AMY-1	MYC binding protein	protein-coding	26292		GO:0003713|GO:0005515|GO:0005634|GO:0005737|GO:0005739|GO:0005813|GO:0006351|GO:0006355|GO:0007283	chr1	39328162	39339050	-	HGNC:7554|MIM:606535|HPRD:08406|Vega:OTTHUMG00000000484
81025	0.0	0.14473684	0.0	0.04605263	0.0	0.10526316	GJA9	CX58|CX59|GJA10	gap junction protein, alpha 9, 59kDa	protein-coding	81025	ENSG00000131233	GO:0005922|GO:0007154|GO:0016021	chr1	39339739	39347298	-	HGNC:19155|MIM:611923|HPRD:13578
54933	0.0	0.0	1.1088079	2.0	0.0	0.0	RHBDL2	RRP2	rhomboid, veinlet-like 2 (Drosophila)	protein-coding	54933	ENSG00000158315	GO:0004252|GO:0005886|GO:0006508|GO:0016021	chr1	39351478	39407502	-	HGNC:16083|MIM:608962|HPRD:07151
100288425	0.0	0.0	0.0	0.0	0.0	0.0	LOC100288425		eukaryotic translation initiation factor 1 pseudogene	pseudo	100288425			chr1	39423950	39424597	-
79647	11.334874	2659.9998	11.190291	2167.0	11.19391	2402.0	AKIRIN1	C1orf108|RP11-781D11.2|STRF2	akirin 1	protein-coding	79647	ENSG00000174574	GO:0005634|GO:0005730|GO:0031965|GO:0043231	chr1	39456916	39471737	+	HGNC:25744|MIM:615164|HPRD:07787|Vega:OTTHUMG00000007496
4725	11.812023	3702.6914	11.34714	2415.8792	11.239983	2479.9468	NDUFS5	CI-15k|CI15K	NADH dehydrogenase (ubiquinone) Fe-S protein 5, 15kDa (NADH-coenzyme Q reductase)	protein-coding	4725	ENSG00000168653	GO:0005739|GO:0005743|GO:0005747|GO:0005758|GO:0006120|GO:0008137|GO:0022904|GO:0032981|GO:0044237|GO:0044281	chr1	39491967	39500308	+	HGNC:7712|MIM:603847|HPRD:11961|Vega:OTTHUMG00000007497
101929487	0.0	0.0	0.0	0.0	0.0	0.0	LOC101929487		uncharacterized LOC101929487	miscRNA	101929487			chr1	39506806	39513682	+
23499	12.669634	6709.4067	12.807918	6649.867	12.834089	7487.144	MACF1	ABP620|ACF7|MACF|OFC4	microtubule-actin crosslinking factor 1	protein-coding	23499	ENSG00000127603	GO:0001707|GO:0003779|GO:0005509|GO:0005515|GO:0005737|GO:0005794|GO:0005856|GO:0005874|GO:0005886|GO:0006200|GO:0006620|GO:0006928|GO:0007050|GO:0007163|GO:0008017|GO:0008150|GO:0010632|GO:0015629|GO:0016055|GO:0016887|GO:0030177|GO:0032587|GO:0032886|GO:0042060|GO:0043001|GO:0051015|GO:0051893	chr1	39549839	39952810	+	HGNC:13664|MIM:608271|HPRD:09750|Vega:OTTHUMG00000007754
100873283	0.0	0.0	0.0	0.0	0.0	0.0	RNA5SP44	RN5S44	RNA, 5S ribosomal pseudogene 44	pseudo	100873283			chr1	39619836	39619968	-	HGNC:42820
100292290	0.0	0.0	0.0	0.0	0.0	0.0	LOC100292290		heat shock 10kDa protein 1 (chaperonin 10) pseudogene	pseudo	100292290			chr1	39769579	39770591	-
643314	10.438955	1429.4963	10.7781515	1628.5175	10.740759	1754.5312	KIAA0754		KIAA0754	protein-coding	643314	ENSG00000255103		chr1	39875176	39882154	+	HGNC:29111|Vega:OTTHUMG00000166964
353500	6.023753	67.0	4.916163	28.0	4.949581	31.684212	BMP8A		bone morphogenetic protein 8a	protein-coding	353500		GO:0001503|GO:0002024|GO:0005125|GO:0005615|GO:0008083|GO:0030154|GO:0040007|GO:0046676|GO:0051216|GO:2000505	chr1	39957318	39995541	+	HGNC:21650|HPRD:16555
192217	0.0	0.0	0.0	0.0	0.0	0.0	OXCT2P1	OXCT2P	3-oxoacid CoA transferase 2 pseudogene 1	pseudo	192217			chr1	39980535	39982339	+	HGNC:21627
728448	4.9934034	32.802628	3.4938757	10.447369	4.6489143	25.723684	PPIEL	PPIEP1	peptidylprolyl isomerase E-like pseudogene	pseudo	728448			chr1	39987952	40025370	-	HGNC:33195
8761	12.522913	6060.616	13.079795	8028.9	12.927954	7990.471	PABPC4	APP-1|APP1|PABP4|iPABP	poly(A) binding protein, cytoplasmic 4 (inducible form)	protein-coding	8761	ENSG00000090621	GO:0000166|GO:0005515|GO:0005634|GO:0005737|GO:0006396|GO:0006401|GO:0006412|GO:0007596|GO:0008143|GO:0008266|GO:0010494|GO:0017130|GO:0030529	chr1	40026485	40042521	-	HGNC:8557|MIM:603407|HPRD:04557|Vega:OTTHUMG00000009097
101929516	0.0	0.0	0.0	0.0	0.0	0.0	LOC101929516		uncharacterized LOC101929516	miscRNA	101929516			chr1	40031579	40039201	+
677834	0.0	0.8684211	1.1088079	2.0	0.0	0.0	SNORA55	ACA55	small nucleolar RNA, H/ACA box 55	snoRNA	677834			chr1	40033046	40033182	-	HGNC:32649
26508	8.045127	272.00003	6.96728	116.039474	6.6643286	104.0	HEYL	HESR3|HEY3|HRT3|bHLHb33	hairy/enhancer-of-split related with YRPW motif-like	protein-coding	26508		GO:0000979|GO:0000983|GO:0000988|GO:0001077|GO:0001106|GO:0003151|GO:0003181|GO:0003184|GO:0003198|GO:0003203|GO:0003208|GO:0003700|GO:0003714|GO:0005515|GO:0005634|GO:0005654|GO:0005737|GO:0007219|GO:0008134|GO:0014031|GO:0032835|GO:0035914|GO:0035939|GO:0042803|GO:0045666|GO:0045892|GO:0045944|GO:0046982|GO:0050683|GO:0060317|GO:0060412|GO:0060766|GO:0071773|GO:0072014|GO:2000824	chr1	40089103	40105348	-	HGNC:4882|MIM:609034|HPRD:16419
84618	0.0	1.0	0.1088079	1.0	2.2858171	5.0	NT5C1A	CN-I|CN-IA|CN1|CN1A|CNI	5'-nucleotidase, cytosolic IA	protein-coding	84618	ENSG00000116981	GO:0000166|GO:0000287|GO:0005829|GO:0006144|GO:0006195|GO:0006206|GO:0008253|GO:0009116|GO:0009128|GO:0044281|GO:0046085|GO:0046135|GO:0055086	chr1	40124793	40137710	-	HGNC:17819|MIM:610525|HPRD:14844|Vega:OTTHUMG00000009244
51440	4.658104	26.0	4.2787333	18.0	4.1338143	18.0	HPCAL4	HLP4	hippocalcin like 4	protein-coding	51440	ENSG00000116983	GO:0005246|GO:0005509|GO:0005622|GO:0007417|GO:0008022|GO:0019904	chr1	40144320	40157382	-	HGNC:18212|HPRD:17113|Vega:OTTHUMG00000009246
100128091	0.0	0.0	0.0	0.0	0.0	0.0	LOC100128091		coiled-coil domain containing 25 pseudogene	pseudo	100128091			chr1	40183700	40184265	+
10450	10.092187	1124.0753	10.292261	1162.8528	10.108011	1131.5791	PPIE	CYP-33|CYP33	peptidylprolyl isomerase E (cyclophilin E)	protein-coding	10450	ENSG00000084072	GO:0000166|GO:0000398|GO:0000413|GO:0003723|GO:0003755|GO:0005515|GO:0005634|GO:0006355|GO:0006457|GO:0016018|GO:0045070|GO:0071013	chr1	40204517	40229586	+	HGNC:9258|MIM:602435|HPRD:03893|Vega:OTTHUMG00000009248
656	6.2762666	79.81579	6.1692195	66.73684	5.868563	59.907894	BMP8B	BMP8|OP2	bone morphogenetic protein 8b	protein-coding	656		GO:0001501|GO:0001503|GO:0005125|GO:0005615|GO:0008083|GO:0030154|GO:0040007|GO:0051216	chr1	40223903	40254533	-	HGNC:1075|MIM:602284|HPRD:03792
64064	4.820281	29.093334	4.6937704	24.0	4.6643286	26.0	OXCT2	SCOTT	3-oxoacid CoA transferase 2	protein-coding	64064	ENSG00000198754	GO:0005739|GO:0008260|GO:0031514|GO:0046952	chr1	40235197	40237020	-	HGNC:18606|MIM:610289|HPRD:15093|Vega:OTTHUMG00000009249
101929536	0.0	0.0	0.0	0.0	0.0	0.0	LOC101929536		atherin-like	protein-coding	101929536			chr1	40254654	40255843	+
54802	8.291408	322.63156	8.36601	305.9605	8.828075	466.0	TRIT1	IPT|MOD5	tRNA isopentenyltransferase 1	protein-coding	54802	ENSG00000043514	GO:0005524|GO:0005575|GO:0005739|GO:0008033|GO:0046872|GO:0052381	chr1	40306706	40349183	-	HGNC:20286|HPRD:18226|Vega:OTTHUMG00000009245
4610	4.542627	24.0	4.63237	23.0	4.051352	17.0	MYCL	LMYC|MYCL1|bHLHe38	v-myc avian myelocytomatosis viral oncogene lung carcinoma derived homolog	protein-coding	4610	ENSG00000116990	GO:0003677|GO:0003700|GO:0005634|GO:0006355|GO:0046983	chr1	40361096	40367687	-	HGNC:7555|MIM:164850|HPRD:01279|Vega:OTTHUMG00000009243
84879	5.6300893	51.0	6.55066	86.93421	5.8968034	61.09211	MFSD2A	MFSD2	major facilitator superfamily domain containing 2A	protein-coding	84879	ENSG00000168389	GO:0005789|GO:0005886|GO:0006810|GO:0016021	chr1	40420784	40435640	+	HGNC:25897|MIM:614397|HPRD:07861|Vega:OTTHUMG00000009293
650901	0.0	0.0	0.0	0.0	0.0	0.0	RPS2P12	RPS2_2_35	ribosomal protein S2 pseudogene 12	pseudo	650901			chr1	40428196	40429113	+	HGNC:36546
10487	13.007929	8482.446	13.191777	8676.932	13.059812	8755.187	CAP1	CAP|CAP1-PEN	CAP, adenylate cyclase-associated protein 1 (yeast)	protein-coding	10487	ENSG00000131236	GO:0001667|GO:0002576|GO:0003779|GO:0005886|GO:0006898|GO:0007163|GO:0007165|GO:0007190|GO:0007411|GO:0007596|GO:0030036|GO:0030168|GO:0030864	chr1	40506255	40538321	+	HGNC:20040|HPRD:09869|Vega:OTTHUMG00000004493
5538	11.102615	2264.4604	11.635714	2950.831	11.594099	3169.8748	PPT1	CLN1|INCL|PPT	palmitoyl-protein thioesterase 1	protein-coding	5538	ENSG00000131238	GO:0002084|GO:0005576|GO:0005615|GO:0005634|GO:0005764|GO:0005794|GO:0005829|GO:0006309|GO:0006898|GO:0006907|GO:0007042|GO:0007269|GO:0007399|GO:0007420|GO:0007601|GO:0007625|GO:0008021|GO:0008306|GO:0008344|GO:0008474|GO:0015031|GO:0016042|GO:0016290|GO:0030149|GO:0030163|GO:0030308|GO:0030424|GO:0030425|GO:0031579|GO:0032429|GO:0043025|GO:0043066|GO:0043524|GO:0044257|GO:0045121|GO:0048260|GO:…	chr1	40538382	40563142	-	HGNC:9325|MIM:600722|HPRD:07203|Vega:OTTHUMG00000004495
728602	0.0	0.0	0.0	0.0	0.0	0.0	LOC728602		ornithine decarboxylase antizyme 1 pseudogene	pseudo	728602			chr1	40598434	40599118	+
6018	8.685585	424.0	8.045445	245.0	8.571219	390.0	RLF	ZN-15L|ZNF292L	rearranged L-myc fusion	protein-coding	6018	ENSG00000117000	GO:0003677|GO:0005515|GO:0005634|GO:0006351|GO:0006355|GO:0008270|GO:0009294|GO:0015074|GO:0045893|GO:0045944|GO:0051276	chr1	40627041	40706593	+	HGNC:10025|MIM:180610|HPRD:01614|Vega:OTTHUMG00000005763
127391	0.0	0.0	0.0	0.0	0.0	0.0	TMCO2	dJ39G22.2	transmembrane and coiled-coil domains 2	protein-coding	127391	ENSG00000188800	GO:0016021	chr1	40713573	40717365	+	HGNC:23312|HPRD:18369|Vega:OTTHUMG00000005764
10269	10.471846	1462.4604	10.090376	1011.0001	10.2903185	1283.9998	ZMPSTE24	FACE-1|FACE1|HGPS|PRO1|STE24|Ste24p	zinc metallopeptidase STE24	protein-coding	10269	ENSG00000084073	GO:0004222|GO:0005637|GO:0005789|GO:0006508|GO:0006998|GO:0008235|GO:0016021|GO:0030327|GO:0046872|GO:0071586	chr1	40723722	40759856	+	HGNC:12877|MIM:606480|HPRD:07349|Vega:OTTHUMG00000005762
1298	3.4170957	11.0	1.1088079	2.0	0.0	1.0	COL9A2	DJ39G22.4|EDM2|MED|STL5	collagen, type IX, alpha 2	protein-coding	1298	ENSG00000049089	GO:0001501|GO:0005576|GO:0005594|GO:0005788|GO:0007411|GO:0022617|GO:0030020|GO:0030198|GO:0030574	chr1	40766163	40782939	-	HGNC:2218|MIM:120260|HPRD:00373|Vega:OTTHUMG00000005761
388621	0.0	0.0	0.0	0.0	0.0	0.0	RPL21P20	RPL21_3_36	ribosomal protein L21 pseudogene 20	pseudo	388621			chr1	40798714	40799270	-	HGNC:36582
64744	9.2396555	622.5263	9.357172	608.1842	9.110357	566.7105	SMAP2	RP1-228H13.3|SMAP1L	small ArfGAP2	protein-coding	64744	ENSG00000084070	GO:0005634|GO:0005730|GO:0005737|GO:0008060|GO:0008270|GO:0032312	chr1	40839378	40888998	+	HGNC:25082|HPRD:12442|Vega:OTTHUMG00000007301
65243	6.8916655	122.27632	6.234018	69.802635	6.6227946	101.04859	ZFP69B	RP11-656D10.1|ZKSCAN23B|ZNF643|ZSCAN54B	ZFP69 zinc finger protein B	protein-coding	65243	ENSG00000187801	GO:0003677|GO:0003700|GO:0005634|GO:0006351|GO:0046872	chr1	40916337	40929390	+	HGNC:28053|HPRD:15884|Vega:OTTHUMG00000007302
339559	5.9075227	61.81386	5.2601585	35.539474	5.9289603	62.469124	ZFP69	RP11-656D10.2|ZFP69A|ZKSCAN23A|ZNF642|ZSCAN54A	ZFP69 zinc finger protein	protein-coding	339559	ENSG00000187815	GO:0003677|GO:0005634|GO:0006351|GO:0006355|GO:0046872	chr1	40943302	40962015	+	HGNC:24708|HPRD:15883|Vega:OTTHUMG00000007303
64789	9.032585	539.2912	7.863228	215.93	7.7649593	223.0263	EXO5	C1orf176|DEM1|Exo V|hExo5	exonuclease 5	protein-coding	64789	ENSG00000164002	GO:0003677|GO:0005634|GO:0005829|GO:0008310|GO:0036297|GO:0042803|GO:0045145|GO:0046872|GO:0051539	chr1	40974433	40982214	+	HGNC:26115|HPRD:07955|Vega:OTTHUMG00000007305
127396	5.6015205	50.0	5.238091	35.0	5.66913	52.173332	ZNF684		zinc finger protein 684	protein-coding	127396	ENSG00000117010	GO:0003677|GO:0005634|GO:0006351|GO:0006355|GO:0046872	chr1	40997233	41013841	+	HGNC:28418|HPRD:11328|Vega:OTTHUMG00000007359
100328982	0.0	0.0	0.0	0.0	0.0	0.0	LOC100328982		eukaryotic translation initiation factor 2, subunit 3 gamma, 52kDa pseudogene	pseudo	100328982			chr1	41025012	41026732	+
728633	0.0	0.0	0.0	0.0	0.0	0.0	GTF2F2P2		general transcription factor IIF, polypeptide 2 pseudogene 2	pseudo	728633			chr1	41059305	41059995	-	HGNC:39092
9783	8.235196	310.30264	8.18485	269.8553	7.875202	240.73685	RIMS3	NIM3|RIM3	regulating synaptic membrane exocytosis 3	protein-coding	9783	ENSG00000117016	GO:0006836|GO:0006887|GO:0030054|GO:0042391|GO:0044325|GO:0045202	chr1	41086352	41131324	-	HGNC:21292|MIM:611600|HPRD:17976|Vega:OTTHUMG00000007453
100130557	0.0	0.0	0.0	0.0	0.0	0.0	LOC100130557		uncharacterized LOC100130557	miscRNA	100130557			chr1	41154752	41157933	-
4802	10.490026	1481.0063	11.052796	1970.0114	10.558447	1546.2496	NFYC	CBF-C|CBFC|H1TF2A|HAP5|HSM|NF-YC	nuclear transcription factor Y, gamma	protein-coding	4802	ENSG00000066136	GO:0003677|GO:0003700|GO:0003713|GO:0005515|GO:0005634|GO:0005654|GO:0006351|GO:0006355|GO:0006357|GO:0006457|GO:0016602|GO:0043565|GO:0044255|GO:0044281|GO:0045893|GO:0046982	chr1	41157242	41237276	+	HGNC:7806|MIM:605344|Vega:OTTHUMG00000007729
407034	0.0	0.0	0.0	0.0	0.0	0.0	MIR30E	MIRN30E	microRNA 30e	miscRNA	407034			chr1	41220027	41220118	+	HGNC:31629|miRBase:MI0000749
407031	0.0	0.0	0.0	0.0	0.0	0.0	MIR30C1	MIRN30C1	microRNA 30c-1	miscRNA	407031			chr1	41222956	41223044	+	HGNC:31626|MIM:615151|miRBase:MI0000736
9132	5.102054	35.368423	5.535073	43.0	5.211817	38.0	KCNQ4	DFNA2|DFNA2A|KV7.4	potassium voltage-gated channel, KQT-like subfamily, member 4	protein-coding	9132	ENSG00000117013	GO:0005251|GO:0005267|GO:0005886|GO:0006813|GO:0007268|GO:0007605|GO:0008076|GO:0009925|GO:0042472	chr1	41249684	41306124	+	HGNC:6298|MIM:603537|HPRD:04641|Vega:OTTHUMG00000007730
163732	8.060952	275.0	8.021697	241.0	7.6849885	211.0	CITED4		Cbp/p300-interacting transactivator, with Glu/Asp-rich carboxy-terminal domain, 4	protein-coding	163732	ENSG00000179862	GO:0003713|GO:0005634|GO:0005737|GO:0006351|GO:0043627|GO:0045893	chr1	41326728	41328018	-	HGNC:18696|MIM:606815|HPRD:06011|Vega:OTTHUMG00000007728
100128362	0.0	0.0	0.0	0.0	0.0	0.0	LOC100128362		protein phosphatase 2, catalytic subunit, alpha isozyme pseudogene	pseudo	100128362			chr1	41403774	41405432	-
1503	11.511161	3005.7234	11.668237	3018.1074	11.608396	3201.442	CTPS1	CTPS	CTP synthase 1	protein-coding	1503	ENSG00000171793	GO:0003883|GO:0005524|GO:0005575|GO:0005829|GO:0006139|GO:0006241|GO:0006541|GO:0015949|GO:0042493|GO:0044210|GO:0044281|GO:0055086	chr1	41444971	41478237	+	HGNC:2519|MIM:123860|HPRD:00465|Vega:OTTHUMG00000005712
100507178	5.8631706	59.94246	4.570826	22.039474	3.850388	14.7894745	SLFNL1-AS1		SLFNL1 antisense RNA 1	miscRNA	100507178			chr1	41480262	41509562	+	HGNC:44126
200172	1.5426266	3.0	1.400249	2.447724	1.5488516	3.0	SLFNL1		schlafen-like 1	protein-coding	200172	ENSG00000171790	GO:0005524	chr1	41481269	41487427	-	HGNC:26313|HPRD:08044|Vega:OTTHUMG00000005719
22955	9.20278	606.81604	9.902797	887.73706	9.7962475	911.664	SCMH1	Scml3	sex comb on midleg homolog 1 (Drosophila)	protein-coding	22955	ENSG00000010803	GO:0003677|GO:0003700|GO:0005634|GO:0006338|GO:0006351|GO:0007283|GO:0009653|GO:0009952|GO:0010369|GO:0016458|GO:0045892	chr1	41492871	41707815	-	HGNC:19003|HPRD:11540|Vega:OTTHUMG00000005720
100271138	0.0	0.0	0.0	0.0	0.0	0.0	RPL23AP17	RPL23A_3_37	ribosomal protein L23a pseudogene 17	pseudo	100271138			chr1	41564310	41564805	+	HGNC:35904
100271139	0.0	0.0	0.0	0.0	0.0	0.0	RPL36AP9	RPL36A_1_38	ribosomal protein L36a pseudogene 9	pseudo	100271139			chr1	41730173	41730551	-	HGNC:35872
100132074	4.9118605	31.0	4.398099	19.552631	3.8921347	15.223684	FOXO6		forkhead box O6	protein-coding	100132074		GO:0003690|GO:0003705|GO:0005667|GO:0005829|GO:0006974|GO:0007389|GO:0008134|GO:0008285|GO:0008286|GO:0008301|GO:0009790|GO:0009888|GO:0016525|GO:0019901|GO:0043565|GO:0045944|GO:0048513|GO:0051090|GO:0051151	chr1	41827603	41849263	+	HGNC:24814|MIM:611457
100873284	0.0	0.0	0.0	0.0	0.0	0.0	RNA5SP45	RN5S45	RNA, 5S ribosomal pseudogene 45	pseudo	100873284			chr1	41932608	41932699	-	HGNC:42821
1907	2.957664	8.0	3.278733	9.0	3.2858171	10.0	EDN2	ET2|PPET2	endothelin 2	protein-coding	1907	ENSG00000127129	GO:0001516|GO:0002690|GO:0003058|GO:0003099|GO:0003100|GO:0005179|GO:0005576|GO:0005615|GO:0007166|GO:0007204|GO:0008284|GO:0010460|GO:0014824|GO:0014826|GO:0019221|GO:0019229|GO:0019722|GO:0030593|GO:0042116|GO:0042310|GO:0045987|GO:0048016|GO:0048246|GO:0060585	chr1	41944446	41950354	-	HGNC:3177|MIM:131241|HPRD:07173|Vega:OTTHUMG00000006362
59269	8.088303	280.26315	8.354111	303.44736	8.454687	359.73682	HIVEP3	KBP-1|KBP1|KRC|SHN3|Schnurri-3|ZAS3|ZNF40C	human immunodeficiency virus type I enhancer binding protein 3	protein-coding	59269	ENSG00000127124	GO:0003677|GO:0005634|GO:0005737|GO:0006351|GO:0035914|GO:0045893|GO:0046872	chr1	41972036	42501596	-	HGNC:13561|MIM:606649|HPRD:09442|Vega:OTTHUMG00000006361
100418723	0.0	0.0	0.0	0.0	0.0	0.0	LOC100418723		KIAA1429 pseudogene	pseudo	100418723			chr1	42007739	42009819	+
644449	0.0	0.0	0.0	0.0	0.0	0.0	HNRNPFP1		heterogeneous nuclear ribonucleoprotein F pseudogene 1	pseudo	644449			chr1	42506216	42508516	+	HGNC:48812
2981	0.0	0.0	0.0	0.0	0.0	0.0	GUCA2B	GCAP-II|UGN	guanylate cyclase activator 2B (uroguanylin)	protein-coding	2981	ENSG00000044012	GO:0005576|GO:0006182|GO:0007588|GO:0007589|GO:0008048|GO:0045776	chr1	42619092	42621495	+	HGNC:4683|MIM:601271|HPRD:03170|Vega:OTTHUMG00000007024
2980	0.0	0.0	0.0	0.0	0.0	0.0	GUCA2A	GCAP-I|GUCA2|STARA	guanylate cyclase activator 2A (guanylin)	protein-coding	2980	ENSG00000197273	GO:0005179|GO:0005576|GO:0007165|GO:0030250	chr1	42628362	42630395	-	HGNC:4682|MIM:139392|HPRD:00767|Vega:OTTHUMG00000007023
22887	9.902492	985.5789	10.034757	972.7658	10.120602	1141.498	FOXJ3		forkhead box J3	protein-coding	22887	ENSG00000198815	GO:0003690|GO:0003705|GO:0005667|GO:0007389|GO:0008134|GO:0008301|GO:0009790|GO:0009888|GO:0019904|GO:0043565|GO:0045893|GO:0048513|GO:0051090	chr1	42642210	42801548	-	HGNC:29178|HPRD:13549|Vega:OTTHUMG00000007026
284716	6.002058	66.0	7.948012	229.0	7.568296	194.60527	RIMKLA	FAM80A|NAAGS|NAAGS-II	ribosomal modification protein rimK-like family member A	protein-coding	284716		GO:0005524|GO:0005737|GO:0006464|GO:0016881|GO:0046872|GO:0072590	chr1	42846468	42889900	+	HGNC:28725|HPRD:14656
100271143	0.0	0.0	0.0	0.0	0.0	0.0	RPS15AP8	RPS15A_2_39	ribosomal protein S15a pseudogene 8	pseudo	100271143			chr1	42878023	42878495	-	HGNC:36887
84217	1.7918856	3.5657895	1.6937704	3.0	2.9638891	8.0	ZMYND12		zinc finger, MYND-type containing 12	protein-coding	84217	ENSG00000066185	GO:0005622|GO:0046872	chr1	42896001	42921938	-	HGNC:21192|HPRD:15740|Vega:OTTHUMG00000007333
79717	9.057116	548.5395	8.980389	468.3947	8.9467325	505.94736	PPCS		phosphopantothenoylcysteine synthetase	protein-coding	79717	ENSG00000127125	GO:0004632|GO:0005829|GO:0006766|GO:0006767|GO:0009108|GO:0015937|GO:0015939|GO:0044281	chr1	42922012	42939049	+	HGNC:25686|MIM:609853|HPRD:07760|Vega:OTTHUMG00000007332
101929323	0.0	0.0	0.0	0.0	0.0	0.0	LOC101929323		coiled-coil domain-containing protein 30-like	protein-coding	101929323			chr1	42928953	42975817	+
100270904	0.0	0.0	0.0	0.0	0.0	0.0	RPS3AP11	RPS3A_1_40	ribosomal protein S3a pseudogene 11	pseudo	100270904			chr1	42957386	42958184	+	HGNC:36825
7115	0.0	0.0	0.0	0.0	0.0	0.0	TMSB4XP1	TMSL1	thymosin beta 4, X-linked pseudogene 1	pseudo	7115			chr1	42965452	42966088	-	HGNC:11883|HPRD:10271
728621	3.957664	16.0	2.1088078	4.0	3.2375622	9.671053	CCDC30	PFD6L|PFDN6L	coiled-coil domain containing 30	protein-coding	728621	ENSG00000186409		chr1	43000560	43120335	+	HGNC:26103|HPRD:08632|Vega:OTTHUMG00000007334
10465	8.639781	410.75012	9.5971365	718.2433	9.617575	805.4694	PPIH	CYP-20|CYPH|SnuCyp-20|USA-CYP	peptidylprolyl isomerase H (cyclophilin H)	protein-coding	10465	ENSG00000171960	GO:0000398|GO:0000413|GO:0003755|GO:0005515|GO:0005681|GO:0005737|GO:0006457|GO:0006461|GO:0016018|GO:0016607|GO:0043021|GO:0045070|GO:0046540|GO:0071001	chr1	43124048	43142429	+	HGNC:14651|MIM:606095|HPRD:12084|Vega:OTTHUMG00000007520
4904	0.0	0.0	0.0	0.0	0.0	0.0	YBX1	BP-8|CSDA2|CSDB|DBPB|MDR-NF1|NSEP-1|NSEP1|YB-1|YB1	Y box binding protein 1	protein-coding	4904	ENSG00000065978	GO:0000122|GO:0000398|GO:0001701|GO:0003677|GO:0003690|GO:0003697|GO:0003700|GO:0003723|GO:0005515|GO:0005576|GO:0005634|GO:0005654|GO:0005689|GO:0005737|GO:0006355|GO:0006366|GO:0008380|GO:0010467|GO:0010494|GO:0030529|GO:0043231|GO:0045892|GO:0051154|GO:0051781|GO:0070934|GO:0070937|GO:0071204	chr1	43148060	43168024	+	HGNC:8014|MIM:154030|HPRD:01095|Vega:OTTHUMG00000007523
149461	1.9576641	4.0	0.0	0.0	0.0	0.0	CLDN19	HOMG5	claudin 19	protein-coding	149461	ENSG00000164007	GO:0005198|GO:0005634|GO:0005737|GO:0005923|GO:0007601|GO:0016021|GO:0016323|GO:0016338|GO:0019227|GO:0042802|GO:0043296|GO:0043297|GO:0050896	chr1	43198764	43205925	-	HGNC:2040|MIM:610036|HPRD:10834|Vega:OTTHUMG00000007524
64175	9.863798	959.4965	10.123795	1034.6924	9.804518	916.905	P3H1	GROS1|OI8|P3H1	leucine proline-enriched proteoglycan (leprecan) 1	protein-coding	64175	ENSG00000117385	GO:0003674|GO:0005506|GO:0005575|GO:0005578|GO:0005634|GO:0005788|GO:0008285|GO:0016049|GO:0016702|GO:0019797|GO:0030198|GO:0030199|GO:0030278|GO:0031418	chr1	43212006	43232755	-	HGNC:19316|MIM:610339|HPRD:11227|Vega:OTTHUMG00000007525
79078	7.732864	219.06264	7.300322	146.17108	7.5269346	189.10526	C1orf50		chromosome 1 open reading frame 50	protein-coding	79078	ENSG00000164008		chr1	43232916	43241413	+	HGNC:28795|HPRD:14714|Vega:OTTHUMG00000007568
100129924	1.8390197	3.6842105	0.1088079	1.0	0.0	0.0	LOC100129924		uncharacterized LOC100129924	protein-coding	100129924			chr1	43253661	43263901	+
374969	0.0	0.0	0.0	0.0	0.0	0.0	CCDC23		coiled-coil domain containing 23	protein-coding	374969	ENSG00000177868	GO:0009306|GO:0010596|GO:0031397|GO:0045177	chr1	43272723	43283059	-	HGNC:29204|HPRD:14191|Vega:OTTHUMG00000007566
114625	7.3765154	171.11842	6.886885	109.75001	7.156701	146.30264	ERMAP	PRO2801|RD|SC	erythroblast membrane-associated protein (Scianna blood group)	protein-coding	114625	ENSG00000164010	GO:0005886|GO:0016021|GO:0031410	chr1	43282776	43310660	+	HGNC:15743|MIM:609017|HPRD:12355|Vega:OTTHUMG00000007619
51058	6.8388586	117.88158	7.4545765	162.66597	7.066954	137.47878	ZNF691	Zfp691	zinc finger protein 691	protein-coding	51058	ENSG00000164011	GO:0003677|GO:0005634|GO:0046872	chr1	43312244	43318146	+	HGNC:28028|HPRD:14229|Vega:OTTHUMG00000007623
100420252	0.0	0.0	0.0	0.0	0.0	0.0	LOC100420252		transmembrane channel-like 6 pseudogene	pseudo	100420252			chr1	43352022	43354391	-
391033	0.0	0.0	0.0	0.0	0.0	0.0	MKRN8P	MKRNP4|ZNF127L4	makorin ring finger protein 8, pseudogene	pseudo	391033			chr1	43355302	43358111	-	HGNC:7120
343515	0.0	0.0	0.0	0.0	0.0	0.0	ATP6V1E1P1	ATP6EP1|ATP6V1EP1	ATPase, H+ transporting, lysosomal 31kDa, V1 subunit E1 pseudogene 1	pseudo	343515			chr1	43368903	43369583	+	HGNC:859
6513	10.698289	1711.0006	10.768839	1618.0394	10.806901	1836.842	SLC2A1	DYT17|DYT18|DYT9|EIG12|GLUT|GLUT1|GLUT1DS|HTLVR|PED	solute carrier family 2 (facilitated glucose transporter), member 1	protein-coding	6513	ENSG00000117394	GO:0001939|GO:0005355|GO:0005515|GO:0005886|GO:0005901|GO:0005911|GO:0005975|GO:0006112|GO:0006461|GO:0006766|GO:0006767|GO:0006970|GO:0008645|GO:0015758|GO:0016020|GO:0016021|GO:0016323|GO:0019852|GO:0019900|GO:0030496|GO:0030864|GO:0033300|GO:0042149|GO:0042470|GO:0042802|GO:0042910|GO:0043621|GO:0044281|GO:0050796|GO:0055056|GO:0055085	chr1	43391046	43424847	-	HGNC:11005|MIM:138140|HPRD:00683|Vega:OTTHUMG00000007657
440584	4.045127	17.0	3.430736	10.0	3.2858171	10.0	SLC2A1-AS1		SLC2A1 antisense RNA 1	miscRNA	440584	ENSG00000227533		chr1	43424720	43449029	+	HGNC:44187
440585	3.512253	11.75	3.8566475	13.434211	3.2638073	9.848597	FAM183A		family with sequence similarity 183, member A	protein-coding	440585	ENSG00000186973		chr1	43613594	43622067	+	HGNC:34347
10969	11.661704	3336.3157	12.40519	5030.1406	12.3927765	5514.013	EBNA1BP2	EBP2|NOBP|P40	EBNA1 binding protein 2	protein-coding	10969	ENSG00000117395	GO:0005634|GO:0005730|GO:0016020|GO:0042254	chr1	43629845	43638241	-	HGNC:15531|MIM:614443|HPRD:16849|Vega:OTTHUMG00000007284
149465	0.0	0.0	0.0	0.0	0.0	0.0	WDR65	VWS2	WD repeat domain 65	protein-coding	149465	ENSG00000243710		chr1	43638001	43720029	+	HGNC:26485|MIM:614259|HPRD:08717|Vega:OTTHUMG00000007285
100873285	0.0	0.0	0.0	0.0	0.0	0.0	RNA5SP46	RN5S46	RNA, 5S ribosomal pseudogene 46	pseudo	100873285			chr1	43662088	43662207	+	HGNC:42822
100131756	0.0	0.0	0.0	0.0	0.0	0.0	LOC100131756		uncharacterized LOC100131756	unknown	100131756			chr1	43705872	43707974	-
128218	0.0	0.0	0.0	0.0	0.0	0.0	TMEM125		transmembrane protein 125	protein-coding	128218	ENSG00000179178	GO:0003674|GO:0005575|GO:0008150|GO:0016021	chr1	43735665	43739673	+	HGNC:28275|HPRD:14457|Vega:OTTHUMG00000007288
149466	0.95766413	2.0	0.1088079	1.0	0.0	0.0	C1orf210		chromosome 1 open reading frame 210	protein-coding	149466	ENSG00000253313	GO:0016021	chr1	43747557	43751288	-	HGNC:28755|HPRD:14677|Vega:OTTHUMG00000007289
7075	2.957664	8.0	2.1088078	4.0	3.5488517	12.0	TIE1	JTK14|TIE	tyrosine kinase with immunoglobulin-like and EGF-like domains 1	protein-coding	7075	ENSG00000066056	GO:0001525|GO:0001701|GO:0004714|GO:0005515|GO:0005524|GO:0005887|GO:0007165|GO:0007498|GO:0016525|GO:0030336|GO:0032526|GO:0045026	chr1	43766566	43788781	+	HGNC:11809|MIM:600222|HPRD:02572|Vega:OTTHUMG00000007282
4352	1.9576641	4.0	2.6937704	6.0	0.9638891	2.0	MPL	C-MPL|CD110|MPLV|THCYT2|TPOR	myeloproliferative leukemia virus oncogene	protein-coding	4352		GO:0004888|GO:0004896|GO:0005886|GO:0005887|GO:0007166|GO:0007596|GO:0008283|GO:0030168|GO:0032642|GO:0048872	chr1	43803475	43820135	+	HGNC:7217|MIM:159530|HPRD:01161
991	11.159208	2355.0537	12.783671	6539.043	12.526565	6049.816	CDC20	CDC20A|bA276H19.3|p55CDC	cell division cycle 20	protein-coding	991	ENSG00000117399	GO:0000278|GO:0000922|GO:0005515|GO:0005654|GO:0005680|GO:0005813|GO:0005819|GO:0005829|GO:0007049|GO:0007067|GO:0007094|GO:0008022|GO:0008284|GO:0016567|GO:0019899|GO:0031145|GO:0031915|GO:0040020|GO:0048471|GO:0050773|GO:0051301|GO:0051436|GO:0051437|GO:0051439|GO:0051488|GO:0090129	chr1	43824626	43828873	+	HGNC:1723|MIM:603618|HPRD:04686|Vega:OTTHUMG00000007420
64834	11.517369	3018.6865	11.57576	2830.717	11.35734	2690.1128	ELOVL1	Ssc1	ELOVL fatty acid elongase 1	protein-coding	64834	ENSG00000066322	GO:0005515|GO:0005783|GO:0005789|GO:0009922|GO:0019367|GO:0019432|GO:0030148|GO:0030176|GO:0034625|GO:0035338|GO:0042761|GO:0044255|GO:0044281	chr1	43829068	43833745	-	HGNC:14418|MIM:611813|HPRD:10935|Vega:OTTHUMG00000007422
112950	10.150589	1170.513	10.456851	1303.3813	10.322275	1312.7585	MED8	ARC32	mediator complex subunit 8	protein-coding	112950	ENSG00000159479	GO:0001104|GO:0005515|GO:0005654|GO:0006367|GO:0010467|GO:0016567|GO:0016592	chr1	43849579	43855483	-	HGNC:19971|MIM:607956|HPRD:06991|Vega:OTTHUMG00000007421
23334	9.070104	553.50006	8.760974	402.3107	8.541964	382.17105	SZT2	C1orf84|KIAA0467|RP11-506B15.3|SZT2A|SZT2B	seizure threshold 2 homolog (mouse)	protein-coding	23334	ENSG00000198198	GO:0003674|GO:0005575|GO:0005777|GO:0007417|GO:0008150|GO:0009791|GO:0043473	chr1	43855556	43919918	+	HGNC:29040|HPRD:11085|Vega:OTTHUMG00000007423
81888	9.255851	629.55396	9.7257185	785.19696	9.378832	682.62195	HYI	HT036	hydroxypyruvate isomerase (putative)	protein-coding	81888	ENSG00000178922	GO:0008903	chr1	43916674	43919660	-	HGNC:26948|HPRD:11039|Vega:OTTHUMG00000007502
5792	12.60707	6424.667	13.199731	8724.903	12.944858	8084.6455	PTPRF	LAR	protein tyrosine phosphatase, receptor type, F	protein-coding	5792	ENSG00000142949	GO:0004725|GO:0005001|GO:0005887|GO:0007155|GO:0007185|GO:0008201|GO:0035335	chr1	43996547	44089343	+	HGNC:9670|MIM:179590|HPRD:01552|Vega:OTTHUMG00000007501
9682	10.147212	1167.7762	10.3975525	1250.8945	10.18336	1192.25	KDM4A	JHDM3A|JMJD2|JMJD2A|TDRD14A	lysine (K)-specific demethylase 4A	protein-coding	9682	ENSG00000066135	GO:0005515|GO:0005634|GO:0005730|GO:0005737|GO:0005813|GO:0006351|GO:0008270|GO:0014898|GO:0016577|GO:0016702|GO:0019048|GO:0031625|GO:0035064|GO:0045892|GO:0051864|GO:0070544	chr1	44115797	44171189	+	HGNC:22978|MIM:609764|HPRD:17168|Vega:OTTHUMG00000007560
100132774	5.960831	64.14065	7.418482	158.6467	7.076348	138.37683	KDM4A-AS1		KDM4A antisense RNA 1	miscRNA	100132774			chr1	44165409	44173012	-	HGNC:40528
6487	7.745567	220.99998	7.987101	235.2895	7.583723	196.69737	ST3GAL3	EIEE15|MRT12|SIAT6|ST3GALII|ST3GalIII|ST3N	ST3 beta-galactoside alpha-2,3-sialyltransferase 3	protein-coding	6487	ENSG00000126091	GO:0000139|GO:0003836|GO:0005576|GO:0005975|GO:0008118|GO:0016266|GO:0018146|GO:0030173|GO:0030203|GO:0032580|GO:0042339|GO:0043687|GO:0044267|GO:0044281	chr1	44173204	44396837	+	HGNC:10866|MIM:606494|HPRD:05930|Vega:OTTHUMG00000007561
101929592	0.0	0.0	0.0	0.0	0.0	0.0	LOC101929592		uncharacterized LOC101929592	miscRNA	101929592			chr1	44175181	44186175	-
6471	0.0	0.0	0.0	0.0	0.0	0.0	SHMT1P1	SHMT1P	serine hydroxymethyltransferase 1 (soluble) pseudogene 1	pseudo	6471			chr1	44315093	44317616	-	HGNC:10851
9048	2.4976392	5.815789	1.1088079	2.0	1.5488516	3.0	ARTN	ENOVIN|EVN|NBN	artemin	protein-coding	9048	ENSG00000117407	GO:0005102|GO:0005615|GO:0007165|GO:0007405|GO:0007411|GO:0007422|GO:0008083|GO:0050930|GO:0061146|GO:0097021	chr1	44398992	44402912	+	HGNC:727|MIM:603886|HPRD:04863|Vega:OTTHUMG00000007705
101929609	0.0	0.0	0.0	0.0	0.0	0.0	LOC101929609		uncharacterized LOC101929609	miscRNA	101929609			chr1	44410042	44412324	-
9670	10.321439	1317.6715	10.304001	1172.3541	10.190744	1198.368	IPO13	IMP13|KAP13|LGL2|RANBP13	importin 13	protein-coding	9670	ENSG00000117408	GO:0005515|GO:0005634|GO:0005737|GO:0006606|GO:0008536	chr1	44412478	44433694	+	HGNC:16853|MIM:610411|HPRD:13742|Vega:OTTHUMG00000008297
1802	10.40807	1399.2188	11.009039	1911.1573	10.81274	1844.292	DPH2	DPH2L2	DPH2 homolog (S. cerevisiae)	protein-coding	1802	ENSG00000132768	GO:0005737|GO:0017183	chr1	44435653	44439043	+	HGNC:3004|MIM:603456|HPRD:16023|Vega:OTTHUMG00000008295
533	11.502665	2988.074	11.797676	3301.414	11.427131	2823.4468	ATP6V0B	ATP6F|HATPL|VMA16	ATPase, H+ transporting, lysosomal 21kDa, V0 subunit b	protein-coding	533	ENSG00000117410	GO:0005215|GO:0005774|GO:0006879|GO:0008286|GO:0010008|GO:0015078|GO:0015991|GO:0015992|GO:0016021|GO:0030670|GO:0033179|GO:0033572|GO:0051701|GO:0055085|GO:0090382	chr1	44440320	44443972	+	HGNC:861|MIM:603717|HPRD:04759|Vega:OTTHUMG00000008298
8704	10.403264	1394.5658	10.659917	1500.3766	10.40688	1392.0459	B4GALT2	B4Gal-T2|B4Gal-T3|beta4Gal-T2	UDP-Gal:betaGlcNAc beta 1,4- galactosyltransferase, polypeptide 2	protein-coding	8704	ENSG00000117411	GO:0000139|GO:0003831|GO:0003945|GO:0004461|GO:0005975|GO:0008378|GO:0016021|GO:0018146|GO:0018279|GO:0030203|GO:0032580|GO:0042339|GO:0043687|GO:0044267|GO:0044281|GO:0046872	chr1	44444874	44456843	+	HGNC:925|MIM:604013|HPRD:04928|Vega:OTTHUMG00000008296
149473	7.5059276	187.17754	7.5611453	175.13666	7.304267	162.0593	CCDC24	RP5-1198O20.2	coiled-coil domain containing 24	protein-coding	149473	ENSG00000159214		chr1	44457280	44462198	+	HGNC:28688|HPRD:14636|Vega:OTTHUMG00000008299
6536	5.9421577	63.315792	5.934687	56.723682	5.211817	38.0	SLC6A9	GLYT1	solute carrier family 6 (neurotransmitter transporter, glycine), member 9	protein-coding	6536	ENSG00000196517	GO:0005328|GO:0005886|GO:0005887|GO:0006810|GO:0015375|GO:0016020|GO:0055085	chr1	44462155	44497164	-	HGNC:11056|MIM:601019|HPRD:03010|Vega:OTTHUMG00000008294
644743	0.0	0.0	0.0	0.0	0.0	0.0	KRT8P47		keratin 8 pseudogene 47	pseudo	644743			chr1	44568735	44570377	-	HGNC:44461
128209	0.0	1.0	1.6937704	3.0	1.5488516	3.0	KLF17	ZNF393|Zfp393	Kruppel-like factor 17	protein-coding	128209	ENSG00000171872	GO:0003700|GO:0005634|GO:0006351|GO:0006357|GO:0007276|GO:0044212|GO:0046872	chr1	44584522	44600809	+	HGNC:18830|MIM:609602|HPRD:08272|Vega:OTTHUMG00000009664
100129492	0.0	0.0	0.0	0.0	0.0	0.0	LOC100129492		small nuclear ribonucleoprotein Sm D1 pseudogene	pseudo	100129492			chr1	44587726	44588267	-
100419796	0.0	0.0	0.0	0.0	0.0	0.0	LOC100419796		zinc finger protein 146 pseudogene	pseudo	100419796			chr1	44616473	44617317	-
100130714	0.0	0.0	0.0	0.0	0.0	0.0	LOC100130714		metaxin 3 pseudogene	pseudo	100130714			chr1	44653611	44654771	-
55929	9.457611	724.05084	9.705841	774.4524	9.567783	778.1446	DMAP1	DNMAP1|DNMTAP1|EAF2|MEAF2|SWC4	DNA methyltransferase 1 associated protein 1	protein-coding	55929	ENSG00000178028	GO:0000122|GO:0001103|GO:0003682|GO:0003714|GO:0005515|GO:0005634|GO:0005657|GO:0005737|GO:0006281|GO:0006306|GO:0006338|GO:0006351|GO:0035267|GO:0040008|GO:0042993|GO:0043967|GO:0043968|GO:0045892	chr1	44679125	44686351	+	HGNC:18291|MIM:605077|HPRD:05465|Vega:OTTHUMG00000007577
79033	10.269745	1271.2932	10.817341	1673.3613	10.654888	1653.1472	ERI3	PINT1|PRNPIP	ERI1 exoribonuclease family member 3	protein-coding	79033	ENSG00000117419	GO:0003676|GO:0004527|GO:0046872	chr1	44686742	44820951	-	HGNC:17276|MIM:609917|HPRD:15175|Vega:OTTHUMG00000007637
55182	10.085602	1118.9558	10.6853075	1527.0159	10.475217	1459.5703	RNF220	C1orf164	ring finger protein 220	protein-coding	55182	ENSG00000187147	GO:0004842|GO:0005737|GO:0008270|GO:0016567|GO:0051865	chr1	44870960	45117396	+	HGNC:25552|HPRD:13336|Vega:OTTHUMG00000007697
100847089	0.0	0.0	0.0	0.0	0.0	0.0	MIR5584		microRNA 5584	miscRNA	100847089			chr1	45011165	45011224	+	HGNC:43507|miRBase:MI0019141
79639	6.3324747	82.98684	6.8230534	105.0	6.352133	83.76315	TMEM53	NET4	transmembrane protein 53	protein-coding	79639		GO:0016021	chr1	45118919	45140280	-	HGNC:26186|HPRD:07989
339541	5.172239	37.13158	0.1088079	1.0	3.2058096	9.460526	C1orf228	NCRNA00082|p40	chromosome 1 open reading frame 228	protein-coding	339541	ENSG00000198520		chr1	45140394	45191263	+	HGNC:34345|HPRD:17525|Vega:OTTHUMG00000007834
26828	0.0	0.0	0.0	0.0	0.0	0.0	RNU5F-1	RNU5F|U5F	RNA, U5F small nuclear 1	snRNA	26828	ENSG00000199377		chr1	45187458	45187573	-	HGNC:10216
26830	0.0	0.0	0.0	0.0	0.0	0.0	RNU5D-1	RNU5D|U5DL|U5DS	RNA, U5D small nuclear 1	snRNA	26830	ENSG00000200169		chr1	45196741	45196840	-	HGNC:10214
11004	10.0648985	1103.013	11.930262	3619.1968	11.776981	3598.2808	KIF2C	KNSL6|MCAK	kinesin family member 2C	protein-coding	11004	ENSG00000142945	GO:0000278|GO:0000775|GO:0000776|GO:0000777|GO:0003777|GO:0005515|GO:0005524|GO:0005634|GO:0005829|GO:0005871|GO:0005881|GO:0007018|GO:0007019|GO:0007059|GO:0007067|GO:0007596|GO:0008283|GO:0015630|GO:0019237|GO:0019886|GO:0030951|GO:0051010|GO:0051301|GO:0051983	chr1	45205490	45233438	+	HGNC:6393|MIM:604538|HPRD:05172|Vega:OTTHUMG00000008416
6202	13.977442	16610.148	14.209748	17571.38	14.055852	17462.38	RPS8	S8	ribosomal protein S8	protein-coding	6202	ENSG00000142937	GO:0000184|GO:0000462|GO:0003735|GO:0005737|GO:0005829|GO:0006412|GO:0006413|GO:0006414|GO:0006415|GO:0006614|GO:0010467|GO:0016032|GO:0016070|GO:0016071|GO:0019058|GO:0019083|GO:0022627|GO:0030529|GO:0044267	chr1	45241246	45244412	+	HGNC:10441|MIM:600357|HPRD:15969|Vega:OTTHUMG00000008494
26811	3.5917664	12.415774	4.5198526	21.274372	3.3473215	10.435534	SNORD55	RNU39|RNU55|SNORD39|U39|U55	small nucleolar RNA, C/D box 55	snoRNA	26811			chr1	45241537	45241610	+	HGNC:10205
94161	0.38216197	1.3421053	1.5047365	2.631579	0.0	0.47368422	SNORD46	RNU40|RNU46|U40|U46	small nucleolar RNA, C/D box 46	snoRNA	94161			chr1	45242164	45242261	+	HGNC:10186
94162	1.8390198	3.6842108	2.677864	5.9342103	1.5103774	2.9210525	SNORD38A	RNU38A|U38A	small nucleolar RNA, C/D box 38A	snoRNA	94162			chr1	45243514	45243584	+	HGNC:30355
94163	0.16325426	1.153158	1.6111295	2.8329823	1.9010872	3.8296113	SNORD38B	RNU38B|U38B	small nucleolar RNA, C/D box 38B	snoRNA	94163			chr1	45244062	45244130	+	HGNC:30356
644790	0.0	0.0	0.0	0.0	0.0	0.0	RPS15AP11	RPS15A_3_41	ribosomal protein S15a pseudogene 11	pseudo	644790			chr1	45245957	45246417	-	HGNC:36707
266675	0.0	1.0	0.1088079	1.0	1.9638891	4.0	BEST4	VMD2L2	bestrophin 4	protein-coding	266675	ENSG00000142959	GO:0003674|GO:0005254|GO:0005886|GO:0008150|GO:0034707	chr1	45249257	45253426	-	HGNC:17106|MIM:607336|HPRD:09549|Vega:OTTHUMG00000008488
1263	9.281003	640.62604	7.9187818	224.40701	7.5345435	190.10526	PLK3	CNK|FNK|PRK	polo-like kinase 3	protein-coding	1263	ENSG00000173846	GO:0000075|GO:0000082|GO:0000084|GO:0000086|GO:0000122|GO:0000302|GO:0000910|GO:0002039|GO:0004674|GO:0005515|GO:0005524|GO:0005634|GO:0005730|GO:0005737|GO:0005795|GO:0005813|GO:0006468|GO:0006915|GO:0006970|GO:0006974|GO:0007093|GO:0007113|GO:0009314|GO:0030425|GO:0043025|GO:0043066|GO:0043491|GO:0090166|GO:2000777	chr1	45265897	45271667	+	HGNC:2154|MIM:602913|HPRD:04222|Vega:OTTHUMG00000008491
343521	0.0	0.0	2.1088078	4.0	1.5488516	3.0	TCTEX1D4		Tctex1 domain containing 4	protein-coding	343521	ENSG00000188396	GO:0005515	chr1	45271582	45272957	-	HGNC:32315|MIM:611713|HPRD:15762
149478	5.471803	45.700523	2.655296	5.842105	2.6614056	6.486842	BTBD19		BTB (POZ) domain containing 19	protein-coding	149478	ENSG00000222009		chr1	45274154	45279801	+	HGNC:27145
8643	4.7195654	27.131582	4.430736	20.0	4.1578684	18.302633	PTCH2	PTC2	patched 2	protein-coding	8643	ENSG00000117425	GO:0005119|GO:0008158|GO:0008544|GO:0016021|GO:0042633|GO:0045879|GO:0097108	chr1	45285516	45308616	-	HGNC:9586|MIM:603673|HPRD:04722|Vega:OTTHUMG00000008490
100873832	0.0	0.0	0.0	0.0	0.0	0.0	RNU5E-6P		RNA, U5E small nuclear 6, pseudogene	pseudo	100873832			chr1	45285555	45285669	-	HGNC:42522
8891	9.75099	887.3291	10.0909	1011.36816	10.057463	1092.6184	EIF2B3	EIF-2B|EIF2Bgamma	eukaryotic translation initiation factor 2B, subunit 3 gamma, 58kDa	protein-coding	8891	ENSG00000070785	GO:0003743|GO:0005085|GO:0005515|GO:0005737|GO:0005829|GO:0005851|GO:0006412|GO:0006413|GO:0008135|GO:0009408|GO:0009749|GO:0010467|GO:0014003|GO:0016779|GO:0032057|GO:0043434|GO:0044267|GO:0051716	chr1	45316194	45452394	-	HGNC:3259|MIM:606273|HPRD:09379|Vega:OTTHUMG00000008585
100873286	0.0	0.0	0.0	0.0	0.0	0.0	RNA5SP47	RN5S47	RNA, 5S ribosomal pseudogene 47	pseudo	100873286			chr1	45397995	45398103	+	HGNC:42823
728887	0.0	0.0	0.0	0.0	0.0	0.0	CCNB1IP1P1		cyclin B1 interacting protein 1 pseudogene 1	pseudo	728887			chr1	45423760	45425248	+	HGNC:37693
128192	0.0	0.0	0.0	0.0	0.0	0.0	LOC128192		peptidylprolyl isomerase A (cyclophilin A) pseudogene	pseudo	128192			chr1	45453922	45454397	-
359803	0.0	0.0	0.0	0.0	0.0	0.0	MRPS17P1	MRPS17P2	mitochondrial ribosomal protein S17 pseudogene 1	pseudo	359803			chr1	45457349	45457925	-	HGNC:29734
79654	9.509949	750.7997	10.07079	997.3684	9.814081	923.0035	HECTD3	RP11-69J16.1	HECT domain containing E3 ubiquitin protein ligase 3	protein-coding	79654	ENSG00000126107	GO:0004842|GO:0005515|GO:0005634|GO:0005737|GO:0019905|GO:0042787|GO:0043161|GO:0048471	chr1	45468220	45477027	-	HGNC:26117|HPRD:13383|Vega:OTTHUMG00000008587
7389	10.963319	2056.0435	11.485496	2659.0354	11.250247	2497.654	UROD	PCT|UPD	uroporphyrinogen decarboxylase	protein-coding	7389	ENSG00000126088	GO:0004853|GO:0005634|GO:0005730|GO:0005737|GO:0005829|GO:0006778|GO:0006782|GO:0006783|GO:0015630|GO:0044281	chr1	45477805	45481341	+	HGNC:12591|MIM:613521|HPRD:01441|Vega:OTTHUMG00000008949
57643	6.014248	66.56	6.752664	100.0	6.64559	102.6579	ZSWIM5		zinc finger, SWIM-type containing 5	protein-coding	57643	ENSG00000162415	GO:0008270	chr1	45482076	45672250	-	HGNC:29299|Vega:OTTHUMG00000008950
100874386	0.0	0.0	0.0	0.0	0.0	0.0	OSTCP5		oligosaccharyltransferase complex subunit pseudogene 5	pseudo	100874386			chr1	45535652	45536101	-	HGNC:42867
400752	0.0	0.0	0.0	0.0	0.0	0.0	LOC400752		uncharacterized LOC400752	miscRNA	400752			chr1	45769582	45771291	+
84842	7.800511	229.57895	8.665314	376.5	8.157285	292.7237	HPDL	4-HPPD-L|GLOXD1|RP4-534D1.1	4-hydroxyphenylpyruvate dioxygenase-like	protein-coding	84842	ENSG00000186603	GO:0003868|GO:0009072|GO:0046872	chr1	45792545	45794346	+	HGNC:28242|HPRD:17509|Vega:OTTHUMG00000007681
4595	7.3182316	164.34317	8.452257	324.80936	8.2709255	316.7138	MUTYH	CYP2C|MYH	mutY homolog (E. coli)	protein-coding	4595	ENSG00000132781	GO:0004519|GO:0005515|GO:0005634|GO:0005654|GO:0005739|GO:0006281|GO:0006284|GO:0006285|GO:0006298|GO:0016798|GO:0032405|GO:0032406|GO:0032407|GO:0032408|GO:0045007|GO:0046872|GO:0051539	chr1	45794914	45806142	-	HGNC:7527|MIM:604933|HPRD:05380|Vega:OTTHUMG00000007682
114034	8.33305	332.07977	9.309037	588.2272	9.03814	539.0409	TOE1		target of EGR1, member 1 (nuclear)	protein-coding	114034	ENSG00000132773	GO:0003676|GO:0005730|GO:0016607|GO:0046872	chr1	45805342	45809650	+	HGNC:15954|MIM:613931|HPRD:18212|Vega:OTTHUMG00000007678
10420	7.1897693	150.3421	7.6149325	181.78947	7.279873	159.3421	TESK2		testis-specific kinase 2	protein-coding	10420	ENSG00000070759	GO:0004672|GO:0004674|GO:0004712|GO:0004713|GO:0005515|GO:0005524|GO:0005634|GO:0005730|GO:0005737|GO:0006468|GO:0007283|GO:0030036|GO:0046872|GO:0048041	chr1	45809555	45956840	-	HGNC:11732|MIM:604746|Vega:OTTHUMG00000007680
126661	6.6321354	102.14475	6.980794	117.13158	6.9772553	129.1914	CCDC163P	C1orf231	coiled-coil domain containing 163, pseudogene	pseudo	126661	ENSG00000236624		chr1	45959598	45965751	-	HGNC:27003|Vega:OTTHUMG00000007741
25974	7.7986903	229.28947	8.559477	349.8684	8.423353	352.0079	MMACHC	RP11-291L19.3|cblC	methylmalonic aciduria (cobalamin deficiency) cblC type, with homocystinuria	protein-coding	25974	ENSG00000132763	GO:0005739|GO:0005829|GO:0006766|GO:0006767|GO:0009235|GO:0009236|GO:0031419|GO:0044281	chr1	45965856	45976739	+	HGNC:24525|MIM:609831|HPRD:18585|Vega:OTTHUMG00000007742
5052	13.926396	16032.725	13.7357855	12651.12	13.810377	14730.183	PRDX1	MSP23|NKEF-A|NKEFA|PAG|PAGA|PAGB|PRX1|PRXI|TDPX2	peroxiredoxin 1	protein-coding	5052	ENSG00000117450	GO:0001501|GO:0004601|GO:0005515|GO:0005634|GO:0005719|GO:0005730|GO:0005737|GO:0005739|GO:0005759|GO:0005782|GO:0005829|GO:0008283|GO:0008379|GO:0019430|GO:0020037|GO:0032872|GO:0034101|GO:0042267|GO:0042345|GO:0042470|GO:0042744|GO:0042803	chr1	45976707	45988562	-	HGNC:9352|MIM:176763|HPRD:01458|Vega:OTTHUMG00000007738
100128639	0.0	0.0	0.0	0.0	0.0	0.0	HMGB1P48		high mobility group box 1 pseudogene 48	pseudo	100128639			chr1	45996494	45998295	+	HGNC:39281
10327	9.6431	823.39197	9.499063	671.0397	9.284679	639.49536	AKR1A1	ALDR1|ALR|ARM|DD3	aldo-keto reductase family 1, member A1 (aldehyde reductase)	protein-coding	10327	ENSG00000117448	GO:0004032|GO:0005829|GO:0006006|GO:0006081|GO:0009055|GO:0016324|GO:0019853|GO:0042840|GO:0046185|GO:0047939	chr1	46016455	46035723	+	HGNC:380|MIM:103830|HPRD:00069|Vega:OTTHUMG00000007740
4678	10.946986	2032.8984	11.683094	3049.3496	11.927688	3994.497	NASP	FLB7527|PRO1999	nuclear autoantigenic sperm protein (histone-binding)	protein-coding	4678	ENSG00000132780	GO:0001824|GO:0005634|GO:0005737|GO:0006260|GO:0007049|GO:0008283|GO:0015031|GO:0042393|GO:0043486|GO:0051879	chr1	46049660	46084578	+	HGNC:7644|MIM:603185|HPRD:04423|Vega:OTTHUMG00000007826
149483	2.846044	7.4043856	2.7188613	6.1052628	3.4979987	11.584386	CCDC17		coiled-coil domain containing 17	protein-coding	149483	ENSG00000159588		chr1	46085716	46089731	-	HGNC:26574|HPRD:08155|Vega:OTTHUMG00000007822
60313	10.651436	1656.327	10.521005	1362.6476	10.714728	1723.1578	GPBP1L1	RP11-767N6.1	GC-rich promoter binding protein 1-like 1	protein-coding	60313	ENSG00000159592	GO:0003677|GO:0005634|GO:0006351|GO:0006355	chr1	46092976	46152302	-	HGNC:28843|HPRD:15418|Vega:OTTHUMG00000040990
728963	3.040534	8.472982	0.1088079	1.0	2.2858171	5.0	RPS15AP10	RPS15A_4_42	ribosomal protein S15a pseudogene 10	pseudo	728963			chr1	46111452	46112357	-	HGNC:37001
100270896	0.0	0.0	0.0	0.0	0.0	0.0	RPL7AP16	RPL7A_2_43	ribosomal protein L7a pseudogene 16	pseudo	100270896			chr1	46116650	46117522	-	HGNC:35898
51249	9.174049	594.8512	8.791802	411.0	8.979378	517.52637	TMEM69	C1orf154|RP11-767N6.4	transmembrane protein 69	protein-coding	51249		GO:0016021	chr1	46153847	46160108	+	HGNC:28035|HPRD:14234
3652	8.528119	380.1579	7.928987	226.0	8.248365	311.79987	IPP	KLHL27	intracisternal A particle-promoted polypeptide	protein-coding	3652	ENSG00000197429	GO:0003779|GO:0005737|GO:0015629	chr1	46159998	46216485	-	HGNC:6108|MIM:147485|HPRD:00940|Vega:OTTHUMG00000008004
440587	0.0	0.0	0.0	0.0	0.0	0.0	RPL6P1	RPL6_1_44	ribosomal protein L6 pseudogene 1	pseudo	440587			chr1	46246931	46247630	+	HGNC:35972
23139	10.557438	1551.8507	11.305928	2347.8438	10.908116	1970.3378	MAST2	MAST205|MTSSK	microtubule associated serine/threonine kinase 2	protein-coding	23139	ENSG00000086015	GO:0000287|GO:0004674|GO:0005515|GO:0005524|GO:0005737|GO:0005886|GO:0006468|GO:0008017|GO:0015630|GO:0019902|GO:0045075|GO:0048515	chr1	46269285	46501796	+	HGNC:19035|MIM:612257|HPRD:11294|Vega:OTTHUMG00000008007
100101407	0.0	0.0	0.0	0.0	0.0	0.0	TMA16P2		translation machinery associated 16 homolog pseudogene 2	pseudo	100101407			chr1	46311010	46313391	-	HGNC:43781
8503	9.920732	998.1184	9.50327	673.0	9.6167345	805.0	PIK3R3	p55|p55-GAMMA	phosphoinositide-3-kinase, regulatory subunit 3 (gamma)	protein-coding	8503	ENSG00000117461	GO:0005829|GO:0005942|GO:0006644|GO:0006661|GO:0008286|GO:0016303|GO:0035014|GO:0036092|GO:0044281	chr1	46505812	46642167	-	HGNC:8981|MIM:606076|HPRD:05831|Vega:OTTHUMG00000008096
101929626	0.0	0.9736842	1.4458429	2.5263157	0.784919	1.7666668	LOC101929626		uncharacterized LOC101929626	miscRNA	101929626			chr1	46599043	46604752	+
10103	6.4201126	88.18421	5.7868056	51.19737	7.129175	143.53772	TSPAN1	NET1|TM4C|TM4SF	tetraspanin 1	protein-coding	10103	ENSG00000117472	GO:0005765|GO:0016021	chr1	46640749	46651634	+	HGNC:20657|MIM:613170|HPRD:18232|Vega:OTTHUMG00000007602
55624	11.0983515	2257.7773	11.218779	2210.2148	11.107575	2262.4746	POMGNT1	GNTI.2|GnT I.2|LGMD2O|MDDGA3|MDDGB3|MDDGC3|MEB|MGAT1.2|gnT-I.2	protein O-linked mannose N-acetylglucosaminyltransferase 1 (beta 1,2-)	protein-coding	55624	ENSG00000085998	GO:0000139|GO:0006493|GO:0016021|GO:0047223	chr1	46654353	46685977	-	HGNC:19139|MIM:606822|HPRD:09493|Vega:OTTHUMG00000007604
541468	0.0	0.0	0.0	0.0	0.0	0.0	LURAP1	C1orf190|LRAP35a|LRP35A	leucine rich adaptor protein 1	protein-coding	541468	ENSG00000171357	GO:0001819|GO:0005737|GO:0016477|GO:0031032|GO:0042641|GO:0043123	chr1	46669006	46686928	+	HGNC:32327|HPRD:18478|Vega:OTTHUMG00000007605
8438	8.5795145	393.945	10.288455	1159.7896	10.029394	1071.5657	RAD54L	HR54|RAD54A|hHR54|hRAD54	RAD54-like (S. cerevisiae)	protein-coding	8438	ENSG00000085999	GO:0000724|GO:0000733|GO:0003677|GO:0004386|GO:0005515|GO:0005524|GO:0005634|GO:0006281|GO:0006310|GO:0007126|GO:0010212|GO:0036310|GO:0042493|GO:0051276	chr1	46713367	46744145	+	HGNC:9826|MIM:603615|HPRD:04683|Vega:OTTHUMG00000007772
10489	10.694514	1706.5303	10.762252	1610.6681	10.335647	1324.982	LRRC41	MUF1|RP4-636H5.2	leucine rich repeat containing 41	protein-coding	10489	ENSG00000132128	GO:0016567	chr1	46744072	46769038	-	HGNC:16917|HPRD:10102|Vega:OTTHUMG00000007810
7388	12.009939	4247.138	11.958519	3690.7837	12.007247	4220.9663	UQCRH	QCR6|UQCR8	ubiquinol-cytochrome c reductase hinge protein	protein-coding	7388	ENSG00000173660	GO:0005743|GO:0005746|GO:0005750|GO:0006119|GO:0006122|GO:0008121|GO:0009060|GO:0022904|GO:0032403|GO:0044237|GO:0044281|GO:0051291|GO:0055114	chr1	46769285	46782449	+	HGNC:12590|MIM:613844|HPRD:15629|Vega:OTTHUMG00000007813
387338	9.012946	532.0	9.436449	642.5395	9.178422	594.0879	NSUN4	RP4-603I14.2|SHTAP	NOP2/Sun domain family, member 4	protein-coding	387338		GO:0005762|GO:0006364|GO:0008168	chr1	46805849	46830824	+	HGNC:31802|HPRD:14842
2166	0.95766413	2.0	2.9953067	7.394737	2.6846282	6.592105	FAAH	FAAH-1	fatty acid amide hydrolase	protein-coding	2166	ENSG00000117480	GO:0005737|GO:0005856|GO:0009062|GO:0012505|GO:0016021|GO:0016884|GO:0017064|GO:0031090|GO:0047372	chr1	46859939	46879520	+	HGNC:3553|MIM:602935|HPRD:04244|Vega:OTTHUMG00000007811
729041	0.0	0.0	0.0	0.0	0.0	0.0	LOC729041		fatty acid amide hydrolase pseudogene	pseudo	729041	ENSG00000232022		chr1	46899499	46911374	+
101929651	0.0	0.0	0.0	0.0	0.0	0.0	LOC101929651		uncharacterized LOC101929651	miscRNA	101929651			chr1	46912346	46915376	-
127343	3.5552266	12.105263	3.9161627	14.0	2.771244	7.0	DMBX1	MBX|OTX3|PAXB	diencephalon/mesencephalon homeobox 1	protein-coding	127343	ENSG00000197587	GO:0000122|GO:0003677|GO:0003700|GO:0005667|GO:0006351|GO:0007417|GO:0007420|GO:0008343|GO:0008344|GO:0042803|GO:0043565|GO:0045892|GO:0046982|GO:0048589	chr1	46972668	46979886	+	HGNC:19026|MIM:607410|HPRD:07593|Vega:OTTHUMG00000007982
100507423	0.0	1.0	0.0	0.05882353	0.0	0.0	MKNK1-AS1		MKNK1 antisense RNA 1	miscRNA	100507423	ENSG00000269956		chr1	47004368	47035927	+	HGNC:44129
148930	0.0	0.0	0.0	0.0	0.0	0.0	KNCN	Kino|L5	kinocilin	protein-coding	148930		GO:0005874|GO:0005932|GO:0016021|GO:0016324|GO:0032437|GO:0043025|GO:0060091	chr1	47011316	47016887	-	HGNC:26488|MIM:611455|HPRD:08117
8569	8.954713	510.95358	8.583421	355.72363	8.476958	365.33325	MKNK1	MNK1	MAP kinase interacting serine/threonine kinase 1	protein-coding	8569	ENSG00000079277	GO:0004674|GO:0005515|GO:0005524|GO:0005634|GO:0005829|GO:0006417|GO:0006468|GO:0007243|GO:0008543|GO:0018105	chr1	47023079	47069966	-	HGNC:7110|MIM:606724|HPRD:09468|Vega:OTTHUMG00000007983
101929673	0.0	0.0	0.0	0.0	0.0	0.0	LOC101929673		uncharacterized LOC101929673	miscRNA	101929673			chr1	47050098	47063346	+
148932	7.7714453	225.0	7.4576526	163.01315	7.309119	162.60527	MOB3C	MOB1E|MOBKL2C	MOB kinase activator 3C	protein-coding	148932	ENSG00000142961	GO:0046872	chr1	47073387	47082563	-	HGNC:29800|HPRD:17584|Vega:OTTHUMG00000007989
64756	9.461725	726.1186	9.59138	715.383	9.490851	737.73676	ATPAF1	ATP11|ATP11p	ATP synthase mitochondrial F1 complex assembly factor 1	protein-coding	64756	ENSG00000123472	GO:0005515|GO:0005739|GO:0006461	chr1	47100711	47134099	-	HGNC:18803|MIM:608917|HPRD:12332
374973	0.0	0.0	0.0	0.0	0.0	0.0	TEX38	ATPAF1-AS1|C1orf223|THEG4	testis expressed 38	protein-coding	374973	ENSG00000186118	GO:0016021	chr1	47137505	47139256	+	HGNC:29589|Vega:OTTHUMG00000007991
100130197	0.0	0.6184211	0.0	0.6052632	0.0	0.0	EFCAB14-AS1	KIAA0494-AS1	EFCAB14 antisense RNA 1	miscRNA	100130197	ENSG00000228237		chr1	47139708	47157769	+	HGNC:44108|Vega:OTTHUMG00000007993
9813	10.970123	2065.763	10.587932	1427.3499	10.593999	1584.8274	EFCAB14	KIAA0494|RP11-8J9.3	EF-hand calcium binding domain 14	protein-coding	9813	ENSG00000159658	GO:0005509	chr1	47140831	47184736	-	HGNC:29051|HPRD:17191|Vega:OTTHUMG00000007992
101929349	0.0	0.0	0.0	0.0	0.0	0.0	LOC101929349		activator of 90 kDa heat shock protein ATPase homolog 2-like	pseudo	101929349			chr1	47188130	47208804	+
1580	0.0	0.0	0.0	0.0	0.0	0.0	CYP4B1	CYPIVB1|P-450HP	cytochrome P450, family 4, subfamily B, polypeptide 1	protein-coding	1580	ENSG00000142973	GO:0005506|GO:0005789|GO:0006805|GO:0008144|GO:0009055|GO:0018585|GO:0018879|GO:0018917|GO:0019825|GO:0020037|GO:0042738|GO:0044281|GO:0070330	chr1	47264670	47285021	+	HGNC:2644|MIM:124075|HPRD:00491|Vega:OTTHUMG00000007984
163720	0.0	0.0	0.0	0.0	0.0	0.0	CYP4Z2P		cytochrome P450, family 4, subfamily Z, polypeptide 2, pseudogene	pseudo	163720	ENSG00000154198	GO:0005506|GO:0009055|GO:0016021|GO:0016705|GO:0020037	chr1	47308767	47366147	-	HGNC:24426
100533627	0.0	0.0	0.0	0.0	0.0	0.0	LOC100533627		tubulin, alpha 1c pseudogene	pseudo	100533627			chr1	47357206	47358502	+
1579	0.0	0.0	0.0	0.0	0.0	0.0	CYP4A11	CP4Y|CYP4A2|CYP4AII	cytochrome P450, family 4, subfamily A, polypeptide 11	protein-coding	1579	ENSG00000187048	GO:0001676|GO:0003091|GO:0003095|GO:0005506|GO:0005737|GO:0005789|GO:0006631|GO:0006691|GO:0006805|GO:0008392|GO:0009055|GO:0016324|GO:0018685|GO:0019369|GO:0019373|GO:0020037|GO:0032305|GO:0036101|GO:0043231|GO:0044255|GO:0044281|GO:0050051|GO:0052869|GO:0055078|GO:0055114|GO:0097267	chr1	47394846	47407156	-	HGNC:2642|MIM:601310|HPRD:03201|Vega:OTTHUMG00000008020
100422288	0.0	0.0	0.0	0.0	0.0	0.0	LOC100422288		cytochrome P450, family 4, subfamily A, polypeptide 11 pseudogene	pseudo	100422288			chr1	47433349	47466766	-
260293	0.0	1.0	0.0	0.0	0.0	0.0	CYP4X1	CYPIVX1	cytochrome P450, family 4, subfamily X, polypeptide 1	protein-coding	260293	ENSG00000186377	GO:0005506|GO:0005789|GO:0009055|GO:0016021|GO:0020037|GO:0070330	chr1	47489240	47516423	+	HGNC:20244|MIM:614999|HPRD:13110|Vega:OTTHUMG00000008017
199974	0.0	0.0	0.0	0.0	0.0	0.0	CYP4Z1	CYP4A20	cytochrome P450, family 4, subfamily Z, polypeptide 1	protein-coding	199974	ENSG00000186160	GO:0005506|GO:0005789|GO:0009055|GO:0016021|GO:0020037|GO:0070330	chr1	47533160	47583992	+	HGNC:20583|HPRD:13111|Vega:OTTHUMG00000008019
100533626	0.0	0.0	0.0	0.0	0.0	0.0	LOC100533626		tubulin, alpha 1c pseudogene	pseudo	100533626			chr1	47540450	47541746	-
284541	0.0	0.0	0.0	0.0	0.0	0.0	CYP4A22		cytochrome P450, family 4, subfamily A, polypeptide 22	protein-coding	284541		GO:0005506|GO:0005789|GO:0009055|GO:0018685|GO:0020037|GO:0052869	chr1	47603097	47614526	+	HGNC:20575|MIM:615341|HPRD:16776
100873219	0.0	0.0	0.0	0.0	0.0	0.0	MTND1P34		MT-ND1 pseudogene 34	pseudo	100873219			chr1	47630164	47631544	-	HGNC:42090
100874253	0.0	1.0	2.1088078	4.0	0.0	1.0	LINC00853	PDZK1IP1-AS1|ncRNA-a4	long intergenic non-protein coding RNA 853	miscRNA	100874253	ENSG00000224805		chr1	47644922	47646011	+	HGNC:43716
10158	0.0	0.0	0.0	0.0	0.0	0.0	PDZK1IP1	DD96|MAP17|RP1-18D14.5|SPAP	PDZK1 interacting protein 1	protein-coding	10158	ENSG00000162366	GO:0016021	chr1	47649261	47655771	-	HGNC:16887|MIM:607178|HPRD:06211|Vega:OTTHUMG00000007852
6886	0.0	0.0	0.1088079	1.0	0.0	1.0	TAL1	SCL|TCL5|bHLHa17|tal-1	T-cell acute lymphocytic leukemia 1	protein-coding	6886	ENSG00000162367	GO:0000118|GO:0000122|GO:0000790|GO:0000980|GO:0000981|GO:0001085|GO:0001525|GO:0003682|GO:0003700|GO:0005515|GO:0005634|GO:0005667|GO:0006357|GO:0007626|GO:0019899|GO:0021527|GO:0030097|GO:0030218|GO:0030219|GO:0030220|GO:0030221|GO:0031334|GO:0033193|GO:0035162|GO:0035855|GO:0042127|GO:0042826|GO:0043249|GO:0044212|GO:0045165|GO:0045648|GO:0045799|GO:0045893|GO:0045931|GO:0045944|GO:0046982|GO:…	chr1	47681962	47698007	-	HGNC:11556|MIM:187040|HPRD:01753|Vega:OTTHUMG00000007847
6491	9.313913	655.4079	10.269741	1144.842	10.518522	1504.0464	STIL	MCPH7|SIL	SCL/TAL1 interrupting locus	protein-coding	6491	ENSG00000123473	GO:0000578|GO:0001701|GO:0001843|GO:0001947|GO:0005813|GO:0005829|GO:0007224|GO:0007368|GO:0008283|GO:0021915|GO:0030900|GO:0030903|GO:0033504|GO:0035264|GO:0043066	chr1	47715811	47779819	-	HGNC:10879|MIM:181590|HPRD:01627|Vega:OTTHUMG00000007851
51727	12.128965	4612.3984	9.92739	903.0	10.578908	1568.3359	CMPK1	CK|CMK|CMPK|UMK|UMP-CMPK|UMPK	cytidine monophosphate (UMP-CMP) kinase 1, cytosolic	protein-coding	51727	ENSG00000162368	GO:0004127|GO:0004550|GO:0004849|GO:0005524|GO:0005634|GO:0005737|GO:0005829|GO:0006165|GO:0006222|GO:0006225|GO:0006227|GO:0006240|GO:0009142|GO:0009220|GO:0015949|GO:0018963|GO:0022602|GO:0033862|GO:0044281|GO:0046705|GO:0055086	chr1	47799469	47844511	+	HGNC:18170|MIM:191710|HPRD:18258|Vega:OTTHUMG00000007849
2301	0.0	1.0	0.0	0.0	0.0	1.0	FOXE3	FKHL12|FREAC8	forkhead box E3	protein-coding	2301	ENSG00000186790	GO:0002089|GO:0003690|GO:0003700|GO:0003705|GO:0005634|GO:0005667|GO:0006355|GO:0006366|GO:0006590|GO:0007275|GO:0007389|GO:0007422|GO:0008134|GO:0008301|GO:0016477|GO:0030878|GO:0031069|GO:0043565|GO:0045944|GO:0048484|GO:0048485|GO:0048562|GO:0048846|GO:0048937|GO:0050679|GO:0051090|GO:0060022|GO:0060023	chr1	47881744	47883724	+	HGNC:3808|MIM:601094|HPRD:03058|Vega:OTTHUMG00000007954
84793	6.3502073	84.01315	6.9917727	118.02632	6.9428253	126.144745	FOXD2-AS1		FOXD2 antisense RNA 1 (head to head)	miscRNA	84793	ENSG00000237424		chr1	47897807	47900313	-	HGNC:44256
2306	3.6581037	13.0	4.966789	29.0	4.7187767	27.0	FOXD2	FKHL17|FREAC-9|FREAC9	forkhead box D2	protein-coding	2306	ENSG00000186564	GO:0001755|GO:0003690|GO:0003700|GO:0003705|GO:0005667|GO:0007389|GO:0007422|GO:0008134|GO:0008301|GO:0009790|GO:0030318|GO:0030513|GO:0043565|GO:0045944|GO:0048484|GO:0048485|GO:0048846|GO:0048937|GO:0050935|GO:0051090|GO:0051216|GO:0060678|GO:0090184	chr1	47901689	47906363	+	HGNC:3803|MIM:602211|HPRD:03735|Vega:OTTHUMG00000007950
100270880	0.0	0.0	0.0	0.0	0.0	0.0	RPL21P24	RPL21_4_45	ribosomal protein L21 pseudogene 24	pseudo	100270880			chr1	47963534	47964053	-	HGNC:35702
100874504	0.0	0.0	0.0	0.0	0.0	0.0	ATP6V0E1P4		ATPase, H+ transporting, lysosomal 9kDa, V0 subunit e1 pseudogene 4	pseudo	100874504			chr1	48015868	48016422	+	HGNC:41938
388630	0.0	0.0	0.0	0.0	0.0	0.0	TRABD2B	TIKI2	TraB domain containing 2B	protein-coding	388630		GO:0004222|GO:0005515|GO:0005887|GO:0006508|GO:0008152|GO:0016055|GO:0017147|GO:0018158|GO:0030178|GO:0031301|GO:0046872	chr1	48226200	48462562	-	HGNC:44200|MIM:614913
100874494	0.0	0.0	0.0	0.0	0.0	0.0	CYP46A4P		cytochrome P450, family 46, subfamily A, polypeptide 4, pseudogene	pseudo	100874494			chr1	48555025	48555306	+	HGNC:42349
391037	0.0	0.0	0.0	0.0	0.0	0.0	SKINTL	SKINT1|SKINTP	Skint-like, pseudogene	pseudo	391037		GO:0016021	chr1	48567387	48648100	-	HGNC:33993
200010	0.0	0.0	0.0	0.0	0.0	0.0	SLC5A9	SGLT4	solute carrier family 5 (sodium/sugar cotransporter), member 9	protein-coding	200010	ENSG00000117834	GO:0005215|GO:0005886|GO:0006814|GO:0016021|GO:0055085	chr1	48688357	48714316	+	HGNC:22146|HPRD:18060|Vega:OTTHUMG00000007959
101929699	0.0	0.0	0.0	0.0	0.0	0.0	LOC101929699		uncharacterized LOC101929699	miscRNA	101929699			chr1	48726225	48730486	-
100128922	0.0	0.0	0.0	0.0	0.0	0.0	LOC100128922		connexin	unknown	100128922			chr1	48727949	48728197	-
54558	7.5619726	194.592	6.9045916	111.10527	7.004563	131.66002	SPATA6	HASH|SRF-1|SRF1	spermatogenesis associated 6	protein-coding	54558	ENSG00000132122	GO:0005576|GO:0007275|GO:0007283|GO:0030154	chr1	48761044	48937880	-	HGNC:18309|MIM:613947|HPRD:15430|Vega:OTTHUMG00000007794
5512	0.0	0.0	0.0	0.0	0.0	0.0	PPP1R8P1	PPP1R8P	protein phosphatase 1, regulatory subunit 8 pseudogene 1	pseudo	5512			chr1	48790646	48791818	-	HGNC:9297
644462	0.0	0.0	0.0	0.0	0.0	0.0	LOC644462		amyotrophic lateral sclerosis 2 (juvenile) chromosome region, candidate 2 pseudogene	pseudo	644462			chr1	48901374	48903569	+
100270881	0.0	0.0	0.0	0.0	0.0	0.0	RPL21P25	RPL21_5_46	ribosomal protein L21 pseudogene 25	pseudo	100270881			chr1	48962929	48963408	-	HGNC:36785
84871	0.0	0.0	1.1088079	2.0	0.96388906	1.9999999	AGBL4	CCP6	ATP/GTP binding protein-like 4	protein-coding	84871	ENSG00000186094	GO:0004181|GO:0005829|GO:0006508|GO:0008270|GO:0015631|GO:0035609|GO:0035610	chr1	48998527	50489626	-	HGNC:25892|HPRD:07487|Vega:OTTHUMG00000007793
79656	0.0	0.0	0.0	0.0	0.0	0.0	BEND5	C1orf165	BEN domain containing 5	protein-coding	79656		GO:0005794	chr1	49193195	49242641	-	HGNC:25668
101929721	0.0	0.0	0.0	0.0	0.0	0.0	LOC101929721		uncharacterized LOC101929721	miscRNA	101929721			chr1	49723083	49734966	+
100507490	0.0	0.0	0.0	0.0	0.0	0.0	ZNF859P		zinc finger protein 859, pseudogene	pseudo	100507490			chr1	50310324	50312161	+	HGNC:34507
100873233	0.0	0.0	0.0	0.0	0.0	0.0	MTND2P29		MT-ND2 pseudogene 29	pseudo	100873233			chr1	50482758	50483176	+	HGNC:42130
1996	0.0	0.0	0.0	0.0	0.0	0.0	ELAVL4	HUD|PNEM	ELAV (embryonic lethal, abnormal vision, Drosophila)-like 4	protein-coding	1996	ENSG00000162374	GO:0000166|GO:0003723|GO:0003730|GO:0006396|GO:0006397|GO:0017091	chr1	50513686	50669457	+	HGNC:3315|MIM:168360|HPRD:01343
343184	0.0	0.0	0.0	0.0	0.0	0.0	RPS2P11	RPS2_3_47	ribosomal protein S2 pseudogene 11	pseudo	343184			chr1	50791784	50792721	+	HGNC:36350
100129919	0.0	0.0	0.0	0.0	0.0	0.0	HMGB1P45		high mobility group box 1 pseudogene 45	pseudo	100129919			chr1	50864534	50865042	-	HGNC:39277
100422535	0.0	0.0	0.0	0.0	0.0	0.0	FCF1P6		FCF1 pseudogene 6	pseudo	100422535			chr1	50871104	50871696	-	HGNC:44618
63950	0.0	0.0	0.0	0.0	0.0	0.0	DMRTA2		DMRT-like family A2	protein-coding	63950	ENSG00000142700	GO:0003700|GO:0005634|GO:0035914|GO:0043565|GO:0046872	chr1	50883223	50889119	-	HGNC:13908|MIM:614804|Vega:OTTHUMG00000007884
11124	10.219991	1228.1973	10.668109	1508.9204	10.536444	1522.8463	FAF1	HFAF1s|UBXD12|UBXN3A|hFAF1	Fas (TNFRSF6) associated factor 1	protein-coding	11124		GO:0005515|GO:0005634|GO:0005635|GO:0005829|GO:0006915|GO:0007253|GO:0008219|GO:0019887|GO:0019901|GO:0019904|GO:0030155|GO:0031072|GO:0031265|GO:0031334|GO:0031625|GO:0034098|GO:0042176|GO:0043065|GO:0043130|GO:0043161|GO:0045859|GO:0048471|GO:0051059	chr1	50906935	51425936	-	HGNC:3578|MIM:604460|HPRD:05124
100418820	0.0	0.0	0.0	0.0	0.0	0.0	PHBP12		prohibitin pseudogene 12	pseudo	100418820			chr1	51246012	51246821	+	HGNC:39291
359781	0.0	0.0	0.0	0.0	0.0	0.0	MRPS6P2		mitochondrial ribosomal protein S6 pseudogene 2	pseudo	359781			chr1	51312141	51312514	+	HGNC:29781
1031	8.191284	301.0	10.665792	1506.5	10.471449	1455.7632	CDKN2C	INK4C|p18|p18-INK4C	cyclin-dependent kinase inhibitor 2C (p18, inhibits CDK4)	protein-coding	1031	ENSG00000123080	GO:0000079|GO:0000082|GO:0000278|GO:0004861|GO:0005515|GO:0005634|GO:0005737|GO:0005829|GO:0007050|GO:0008285|GO:0019901|GO:0030308|GO:0042326|GO:0048709	chr1	51434367	51440309	+	HGNC:1789|MIM:603369|HPRD:04534|Vega:OTTHUMG00000008046
100616189	0.0	0.0	0.0	0.0	0.0	0.0	MIR4421		microRNA 4421	miscRNA	100616189	ENSG00000265538		chr1	51525509	51525577	+	HGNC:41879|miRBase:MI0016758
284546	0.0	0.0	0.0	0.0	0.0	0.0	C1orf185		chromosome 1 open reading frame 185	protein-coding	284546	ENSG00000204006	GO:0016021	chr1	51567906	51613754	+	HGNC:28096|Vega:OTTHUMG00000008084
391039	0.0	0.0	0.0	0.0	0.0	0.0	CFL1P2	CFLL2|CFLP2	cofilin 1 (non-muscle) pseudogene 2	pseudo	391039			chr1	51623117	51624212	-	HGNC:1878
26994	11.146253	2334.0	11.009901	1912.2998	11.140194	2314.2104	RNF11	SID1669	ring finger protein 11	protein-coding	26994	ENSG00000123091	GO:0000151|GO:0003677|GO:0005515|GO:0005634|GO:0005769|GO:0008270|GO:0042787|GO:0055037	chr1	51701945	51739119	+	HGNC:10056|MIM:612598|HPRD:09955|Vega:OTTHUMG00000008190
440589	0.0	0.0	0.0	0.0	0.0	0.0	RPS2P8	RPS2_1_48	ribosomal protein S2 pseudogene 8	pseudo	440589			chr1	51716234	51717166	-	HGNC:36207
22996	5.8884015	61.0	3.1088078	8.0	2.771244	7.0	TTC39A	C1orf34|DEME-6	tetratricopeptide repeat domain 39A	protein-coding	22996	ENSG00000085831	GO:0003674|GO:0005575|GO:0008150	chr1	51752930	51810788	-	HGNC:18657|Vega:OTTHUMG00000008193
2060	10.025476	1073.2808	9.656986	748.66614	10.105544	1129.6456	EPS15	AF-1P|AF1P|MLLT5	epidermal growth factor receptor pathway substrate 15	protein-coding	2060	ENSG00000085832	GO:0005509|GO:0005515|GO:0005737|GO:0005829|GO:0005886|GO:0005905|GO:0006897|GO:0007173|GO:0008283|GO:0015031|GO:0016050|GO:0017124|GO:0030122|GO:0031901|GO:0032456|GO:0042059|GO:0043231|GO:0048268|GO:0060170	chr1	51819935	51984995	-	HGNC:3419|MIM:600051|HPRD:08968|Vega:OTTHUMG00000008192
100422413	0.0	0.0	0.0	0.0	0.0	0.0	LOC100422413		proteasome (prosome, macropain) 26S subunit, non-ATPase, 7 pseudogene	pseudo	100422413			chr1	51837936	51838896	+
441884	0.0	0.0	0.0	0.0	0.0	0.0	CALR4P		calreticulin 4, pseudogene	pseudo	441884			chr1	52020400	52035422	-	HGNC:35456
114883	10.607581	1606.7362	10.460852	1307.0	10.640774	1637.0525	OSBPL9	ORP-9|ORP9	oxysterol binding protein-like 9	protein-coding	114883	ENSG00000117859	GO:0005543|GO:0006869	chr1	52082546	52254891	+	HGNC:16386|MIM:606737|HPRD:09479
100421271	0.0	0.0	0.0	0.0	0.0	0.0	GAPDHP51		glyceraldehyde 3 phosphate dehydrogenase pseudogene 51	pseudo	100421271			chr1	52172810	52173818	-	HGNC:38557
100422686	0.0	0.0	0.0	0.0	0.0	0.0	SLC25A6P3		solute carrier family 25 (mitochondrial carrier; adenine nucleotide translocator), member 6 pseudogene 3	pseudo	100422686			chr1	52174755	52175611	+	HGNC:43852
4898	12.181853	4784.6226	11.935007	3631.121	12.096738	4491.086	NRD1	hNRD1|hNRD2	nardilysin (N-arginine dibasic convertase)	protein-coding	4898	ENSG00000078618	GO:0004222|GO:0005515|GO:0005829|GO:0006508|GO:0007528|GO:0008283|GO:0009986|GO:0016477|GO:0046872|GO:0048408|GO:0051044|GO:0052548	chr1	52254866	52344609	-	HGNC:7995|MIM:602651|HPRD:04036|Vega:OTTHUMG00000008278
100313892	0.0	0.0	0.0	0.0	0.0	0.0	MIR761	hsa-mir-761	microRNA 761	miscRNA	100313892			chr1	52302016	52302074	-	HGNC:37305|miRBase:MI0003941
5865	11.410454	2803.0657	11.248124	2255.6323	11.2824545	2554.0393	RAB3B		RAB3B, member RAS oncogene family	protein-coding	5865	ENSG00000169213	GO:0003924|GO:0005525|GO:0005829|GO:0005886|GO:0006184|GO:0007264|GO:0008021|GO:0015031|GO:0017157|GO:0018125|GO:0030141	chr1	52373628	52456436	-	HGNC:9778|MIM:179510|HPRD:01540|Vega:OTTHUMG00000008627
100873287	0.0	0.0	0.0	0.0	0.0	0.0	RNA5SP48	RN5S48	RNA, 5S ribosomal pseudogene 48	pseudo	100873287			chr1	52439082	52439207	+	HGNC:42824
100270902	0.0	0.0	0.0	0.0	0.0	0.0	RPS26P14	RPS26_1_49	ribosomal protein S26 pseudogene 14	pseudo	100270902			chr1	52446145	52446492	+	HGNC:36992
51060	10.9002695	1968.1241	11.324844	2378.8296	11.263963	2521.5117	TXNDC12	AG1|AGR1|ERP16|ERP18|ERP19|PDIA16|TLP19|hAG-1|hTLP19	thioredoxin domain containing 12 (endoplasmic reticulum)	protein-coding	51060	ENSG00000117862	GO:0005788|GO:0019153|GO:0045454	chr1	52485804	52521843	-	HGNC:24626|MIM:609448|HPRD:11633|Vega:OTTHUMG00000008629
112970	0.0	0.0	0.0	0.0	0.0	0.0	KTI12	RP11-91A18.3|TOT4	KTI12 homolog, chromatin associated (S. cerevisiae)	protein-coding	112970	ENSG00000198841	GO:0005524	chr1	52497777	52499472	-	HGNC:25160|HPRD:14471|Vega:OTTHUMG00000008630
91408	10.4479475	1438.4337	10.311625	1178.5658	10.607662	1599.9082	BTF3L4		basic transcription factor 3-like 4	protein-coding	91408	ENSG00000134717		chr1	52521857	52556388	+	HGNC:30547|HPRD:17521|Vega:OTTHUMG00000008960
9372	8.969259	516.1316	9.00199	475.46054	8.858706	475.99997	ZFYVE9	MADHIP|NSP|SARA|SMADIP	zinc finger, FYVE domain containing 9	protein-coding	9372	ENSG00000157077	GO:0005515|GO:0005545|GO:0005737|GO:0005769|GO:0006897|GO:0007179|GO:0007183|GO:0007184|GO:0008236|GO:0030512|GO:0031901|GO:0046872	chr1	52607766	52812358	+	HGNC:6775|MIM:603755|HPRD:04782|Vega:OTTHUMG00000008061
100190934	0.0	0.0	0.0	0.0	0.0	0.0	LOC100190934		alcohol dehydrogenase 5 (class III), chi polypeptide pseudogene	pseudo	100190934			chr1	52625678	52626273	-
724060	0.0	0.0	0.0	0.0	0.0	0.0	LOC724060		TRA2A pseudogene	pseudo	724060			chr1	52626715	52629158	-
100419023	0.0	0.0	0.0	0.0	0.0	0.0	PDCL3P6		phosducin-like 3 pseudogene 6	pseudo	100419023			chr1	52645487	52646366	+	HGNC:44507
100270825	0.0	0.0	0.0	0.0	0.0	0.0	RPL9P12	RPL9_1_50	ribosomal protein L9 pseudogene 12	pseudo	100270825			chr1	52655577	52655981	-	HGNC:36728
100861458	0.0	0.0	0.0	0.0	0.0	0.0	DNAJC19P7		DnaJ (Hsp40) homolog, subfamily C, member 19 pseudogene 7	pseudo	100861458			chr1	52717643	52718555	-	HGNC:45070
729198	0.0	0.0	0.0	0.0	0.0	0.0	ANAPC10P1	ANAPC10P	anaphase promoting complex subunit 10 pseudogene 1	pseudo	729198			chr1	52719239	52720067	+	HGNC:33976
200014	10.0118685	1063.2054	10.103422	1020.1841	9.911067	987.18555	CC2D1B		coiled-coil and C2 domain containing 1B	protein-coding	200014	ENSG00000154222	GO:0000978|GO:0001078|GO:0005634	chr1	52816265	52831877	-	HGNC:29386|HPRD:12393|Vega:OTTHUMG00000008102
100420258	0.0	0.0	0.0	0.0	0.0	0.0	PLA2G12AP1		phospholipase A2, group XIIA pseudogene 1	pseudo	100420258			chr1	52834348	52834914	+	HGNC:39248
4998	8.240996	311.55264	9.717543	780.75946	9.594538	792.70984	ORC1	HSORC1|ORC1L|PARC1	origin recognition complex, subunit 1	protein-coding	4998	ENSG00000085840	GO:0000082|GO:0000083|GO:0000278|GO:0000808|GO:0003677|GO:0005515|GO:0005524|GO:0005634|GO:0005654|GO:0005664|GO:0005730|GO:0005737|GO:0005829|GO:0005886|GO:0006260|GO:0006270|GO:0017111	chr1	52838501	52870143	-	HGNC:8487|MIM:601902|HPRD:03544|Vega:OTTHUMG00000008104
84950	9.678102	843.6128	9.955803	920.9602	10.064274	1097.7886	PRPF38A	Prp38|RP5-965L7.1	PRP38 pre-mRNA processing factor 38 (yeast) domain containing A	protein-coding	84950	ENSG00000134748	GO:0005681|GO:0006397|GO:0008380	chr1	52870219	52883992	+	HGNC:25930|HPRD:10972|Vega:OTTHUMG00000008199
23318	9.543278	768.3466	8.931295	452.7237	9.569953	779.31573	ZCCHC11	PAPD3|TUT4	zinc finger, CCHC domain containing 11	protein-coding	23318	ENSG00000134744	GO:0001816|GO:0003676|GO:0005515|GO:0005730|GO:0005737|GO:0008270|GO:0010586|GO:0010587|GO:0019827|GO:0031054|GO:0031123|GO:0031664|GO:0032088|GO:0032755|GO:0050265|GO:0070102|GO:0071044	chr1	52888948	53018762	-	HGNC:28981|MIM:613692|HPRD:15700|Vega:OTTHUMG00000008200
645311	0.0	0.0	0.0	0.0	0.0	0.0	EEF1GP7		eukaryotic translation elongation factor 1 gamma pseudogene 7	pseudo	645311			chr1	53038787	53039490	+	HGNC:44562
2882	0.0	1.0	0.0	0.0	1.9638891	4.0	GPX7	CL683|GPX6|GPx-7|GSHPx-7|NPGPx	glutathione peroxidase 7	protein-coding	2882	ENSG00000116157	GO:0004602|GO:0005576|GO:0006979	chr1	53068043	53074723	+	HGNC:4559|HPRD:13606|Vega:OTTHUMG00000008322
348378	0.0	1.0	0.0	0.0	0.0	0.0	FAM159A	PRO7171|WWLS2783	family with sequence similarity 159, member A	protein-coding	348378	ENSG00000182183	GO:0016021	chr1	53099066	53122737	+	HGNC:28757|HPRD:14678|Vega:OTTHUMG00000008330
65260	0.0	0.0	0.0	0.0	0.0	0.0	SELRC1	C1orf163	Sel1 repeat containing 1	protein-coding	65260			chr1	53152014	53164038	-	HGNC:25716|HPRD:07769
100288149	0.0	0.0	0.0	0.0	0.0	0.0	NDUFS5P3		NADH dehydrogenase (ubiquinone) Fe-S protein 5, 15kDa (NADH-coenzyme Q reductase) pseudogene 3	pseudo	100288149			chr1	53174753	53175229	+	HGNC:44041
79699	10.314855	1311.671	9.240665	561.00006	9.522561	754.1316	ZYG11B	ZYG11	zyg-11 family member B, cell cycle regulator	protein-coding	79699	ENSG00000162378		chr1	53192131	53293013	+	HGNC:25820|HPRD:13356|Vega:OTTHUMG00000008938
729236	0.0	0.0	0.0	0.0	0.0	0.0	RPS13P2	RPS13_1_51	ribosomal protein S13 pseudogene 2	pseudo	729236			chr1	53237825	53238346	-	HGNC:36364
440590	8.015015	266.3816	8.418224	317.23685	8.490527	368.7854	ZYG11A	ZYG11	zyg-11 family member A, cell cycle regulator	protein-coding	440590	ENSG00000203995		chr1	53308183	53360247	+	HGNC:32058|HPRD:17399|Vega:OTTHUMG00000008923
55268	8.419723	352.64154	7.976741	233.60591	7.646479	205.4424	ECHDC2		enoyl CoA hydratase domain containing 2	protein-coding	55268	ENSG00000121310	GO:0005739|GO:0006631|GO:0016829	chr1	53361582	53387446	-	HGNC:23408|HPRD:07718|Vega:OTTHUMG00000008927
100652967	0.0	0.0	0.0	0.0	0.0	0.0	LOC100652967		chromosome 14 open reading frame 2 pseudogene	pseudo	100652967			chr1	53390922	53391104	-
6342	10.464441	1454.9736	9.158656	530.0	9.859743	952.6842	SCP2	NLTP|NSL-TP|SCP-2|SCP-CHI|SCP-X|SCPX	sterol carrier protein 2	protein-coding	6342	ENSG00000116171	GO:0000062|GO:0005102|GO:0005515|GO:0005634|GO:0005730|GO:0005737|GO:0005739|GO:0005777|GO:0005782|GO:0006694|GO:0006699|GO:0006701|GO:0006869|GO:0007031|GO:0008206|GO:0008526|GO:0015485|GO:0015914|GO:0032385|GO:0032959|GO:0033540|GO:0033559|GO:0033814|GO:0036042|GO:0036109|GO:0043231|GO:0043234|GO:0044255|GO:0044281|GO:0045940|GO:0070538|GO:0072659|GO:1901373	chr1	53392901	53517289	+	HGNC:10606|MIM:184755|HPRD:01700|Vega:OTTHUMG00000008936
100616156	0.0	0.0	0.0	0.0	0.0	0.0	MIR1273F		microRNA 1273f	miscRNA	100616156			chr1	53394346	53394444	+	HGNC:41733|miRBase:MI0018002
100616458	0.0	0.0	0.0	0.0	0.0	0.0	MIR5095		microRNA 5095	miscRNA	100616458			chr1	53400602	53400689	+	HGNC:41849|miRBase:MI0018001
100616145	0.0	0.0	0.0	0.0	0.0	0.0	MIR1273G		microRNA 1273g	miscRNA	100616145			chr1	53405986	53406085	+	HGNC:41684|miRBase:MI0018003
101929226	0.0	0.0	0.0	0.0	0.0	0.0	LOC101929226		histone H3.3-like	pseudo	101929226			chr1	53409206	53409603	-
100133211	0.0	0.0	0.0	0.0	0.0	0.0	LOC100133211		related RAS viral (r-ras) oncogene homolog 2 pseudogene	pseudo	100133211			chr1	53457454	53459376	-
100418902	0.0	0.0	0.0	0.0	0.0	0.0	TUBBP10		tubulin, beta class I pseudogene 10	pseudo	100418902			chr1	53460398	53461695	+	HGNC:42344
127435	0.0	0.0	0.0	0.0	0.0	0.0	PODN	PCAN|SLRR5A	podocan	protein-coding	127435	ENSG00000174348	GO:0005518|GO:0005578|GO:0005615|GO:0005737|GO:0008285|GO:0030336	chr1	53527724	53551174	+	HGNC:23174|MIM:608661|HPRD:10557|Vega:OTTHUMG00000008934
100874453	0.0	0.0	0.0	0.0	0.0	0.0	HIGD1AP11		HIG1 hypoxia inducible domain family, member 1A pseudogene 11	pseudo	100874453			chr1	53538785	53539083	-	HGNC:43006
6512	0.0	0.0	0.0	0.0	0.0	0.0	SLC1A7	AAAT|EAAT5	solute carrier family 1 (glutamate transporter), member 7	protein-coding	6512	ENSG00000162383	GO:0005313|GO:0005886|GO:0006811|GO:0006835|GO:0015813|GO:0016021|GO:0017153|GO:0055085	chr1	53552851	53608304	-	HGNC:10945|MIM:604471|HPRD:09194|Vega:OTTHUMG00000008937
100420556	0.0	0.0	0.0	0.0	0.0	0.0	LOC100420556		carnitine palmitoyltransferase 2 pseudogene	pseudo	100420556			chr1	53651967	53652543	+
1376	9.775679	902.6447	8.945606	457.23685	8.961069	511.0	CPT2	CPT1|CPTASE|IIAE4	carnitine palmitoyltransferase 2	protein-coding	1376	ENSG00000157184	GO:0004095|GO:0005634|GO:0005730|GO:0005739|GO:0005743|GO:0006635|GO:0006853|GO:0044255|GO:0044281	chr1	53662101	53679869	+	HGNC:2330|MIM:600650|HPRD:02802|Vega:OTTHUMG00000008942
54987	8.397166	347.17078	8.66314	375.93323	8.869224	479.4827	C1orf123		chromosome 1 open reading frame 123	protein-coding	54987	ENSG00000162384	GO:0003674|GO:0005575|GO:0008150	chr1	53679772	53686311	-	HGNC:26059|HPRD:07929|Vega:OTTHUMG00000008940
4116	9.374183	683.36804	9.553904	697.0391	9.7230015	866.53375	MAGOH	MAGOH1|MAGOHA	mago-nashi homolog, proliferation-associated (Drosophila)	protein-coding	4116	ENSG00000162385	GO:0000184|GO:0000398|GO:0003723|GO:0005515|GO:0005634|GO:0005654|GO:0005829|GO:0006366|GO:0006369|GO:0006406|GO:0006417|GO:0008380|GO:0010467|GO:0016070|GO:0016071|GO:0016607|GO:0031124|GO:0035145|GO:0071013	chr1	53692564	53704282	-	HGNC:6815|MIM:602603|HPRD:04005|Vega:OTTHUMG00000008932
100507564	3.1275892	9.0	4.108808	16.0	3.133814	9.0	LOC100507564		uncharacterized LOC100507564	miscRNA	100507564	ENSG00000226754		chr1	53704282	53708455	+
7804	9.212536	610.9338	9.583071	711.2748	9.544252	765.55566	LRP8	APOER2|HSZ75190|LRP-8|MCI1	low density lipoprotein receptor-related protein 8, apolipoprotein e receptor	protein-coding	7804		GO:0000122|GO:0001523|GO:0004888|GO:0005509|GO:0005515|GO:0005576|GO:0005886|GO:0005901|GO:0006508|GO:0006629|GO:0006897|GO:0007165|GO:0007596|GO:0007603|GO:0016021|GO:0019221|GO:0021541|GO:0021819|GO:0030229|GO:0032793|GO:0034185|GO:0038025|GO:0038026|GO:0050731|GO:0050804|GO:0061003|GO:0061098|GO:1900006	chr1	53708041	53793821	-	HGNC:6700|MIM:602600|HPRD:04002
101929737	0.0	0.0	0.0	0.0	0.0	0.0	LOC101929737		uncharacterized LOC101929737	miscRNA	101929737			chr1	53753127	53755424	+
163742	0.0	0.0	0.0	0.0	0.0	0.0	SLC25A3P1		solute carrier family 25 (mitochondrial carrier; phosphate carrier), member 3 pseudogene 1	pseudo	163742	ENSG00000236253		chr1	53904043	53905693	-	HGNC:26869
63948	0.0	0.0	0.0	0.0	0.0	0.0	DMRTB1		DMRT-like family B with proline-rich C-terminal, 1	protein-coding	63948	ENSG00000143006	GO:0003700|GO:0005634|GO:0006351|GO:0043565|GO:0046872	chr1	53925072	53933160	+	HGNC:13913|MIM:614805|HPRD:16828|Vega:OTTHUMG00000008080
148979	3.2795923	10.0	1.6937705	3.0000002	0.9638891	2.0	GLIS1		GLIS family zinc finger 1	protein-coding	148979	ENSG00000174332	GO:0000122|GO:0003677|GO:0005634|GO:0006366|GO:0045944|GO:0046872	chr1	53971906	54199877	-	HGNC:29525|MIM:610378|HPRD:13581|Vega:OTTHUMG00000008079
55706	10.318122	1314.6449	10.527975	1369.2474	11.026609	2138.9993	NDC1	NET3|TMEM48	NDC1 transmembrane nucleoporin	protein-coding	55706	ENSG00000058804	GO:0005643|GO:0015031|GO:0017056|GO:0031081|GO:0031965|GO:0051028|GO:0051292	chr1	54231134	54304225	-	HGNC:25525|MIM:610115|HPRD:08547|Vega:OTTHUMG00000008073
100270890	0.0	0.0	0.0	0.0	0.0	0.0	RPL37P7	RPL37_1_52	ribosomal protein L37 pseudogene 7	pseudo	100270890			chr1	54307218	54307507	+	HGNC:36499
54432	9.242627	623.81006	9.4912615	667.4211	9.370852	678.8569	YIPF1	DJ167A19.1|FinGER1	Yip1 domain family, member 1	protein-coding	54432	ENSG00000058799	GO:0016021|GO:0030133	chr1	54317392	54355487	-	HGNC:25231|HPRD:13147|Vega:OTTHUMG00000008074
1733	0.0	1.0	0.0	0.0	0.0	0.0	DIO1	5DI|TXDI1	deiodinase, iodothyronine, type I	protein-coding	1733	ENSG00000211452	GO:0004800|GO:0005789|GO:0005886|GO:0006590|GO:0008430|GO:0016021|GO:0034641|GO:0042446|GO:0044281	chr1	54359861	54376759	+	HGNC:2883|MIM:147892|HPRD:01002|Vega:OTTHUMG00000008435
51668	8.708598	430.81787	8.234867	279.37497	8.736474	437.33194	HSPB11	C1orf41|HSPCO34|IFT25|PP25	heat shock protein family B (small), member 11	protein-coding	51668	ENSG00000081870	GO:0005929|GO:0006950|GO:0007155|GO:0030992	chr1	54387234	54411288	-	HGNC:25019|Vega:OTTHUMG00000008408
115353	9.777645	903.8761	10.213056	1100.7322	10.131038	1149.7849	LRRC42	dJ167A19.4	leucine rich repeat containing 42	protein-coding	115353	ENSG00000116212		chr1	54411999	54433841	+	HGNC:28792|HPRD:14711|Vega:OTTHUMG00000008436
100421395	0.0	0.0	0.0	0.0	0.0	0.0	HNRNPA3P12		heterogeneous nuclear ribonucleoprotein A3 pseudogene 12	pseudo	100421395			chr1	54440851	54441704	-	HGNC:48758
388633	2.957664	8.0	0.0	0.0	0.0	0.0	LDLRAD1		low density lipoprotein receptor class A domain containing 1	protein-coding	388633	ENSG00000203985	GO:0016021	chr1	54472971	54483859	-	HGNC:32069|HPRD:17372|Vega:OTTHUMG00000008433
9528	9.767522	897.5559	9.501182	672.02625	9.31012	650.8724	TMEM59	C1orf8|HSPC001	transmembrane protein 59	protein-coding	9528	ENSG00000116209	GO:0000139|GO:0004175|GO:0005515|GO:0005764|GO:0005765|GO:0005770|GO:0005886|GO:0006914|GO:0010508|GO:0016021|GO:0031902	chr1	54511159	54519111	-	HGNC:1239|HPRD:12731|Vega:OTTHUMG00000008437
127428	8.427574	354.5658	8.533085	343.52634	8.612673	401.3684	TCEANC2	C1orf83|RP4-758J24.3	transcription elongation factor A (SII) N-terminal and central domain containing 2	protein-coding	127428	ENSG00000116205	GO:0003677|GO:0005634|GO:0006351	chr1	54519245	54567321	+	HGNC:26494|HPRD:08722|Vega:OTTHUMG00000008434
100616315	0.0	0.0	0.0	0.0	0.0	0.0	MIR4781		microRNA 4781	miscRNA	100616315	ENSG00000264208		chr1	54519752	54519827	+	HGNC:41769|miRBase:MI0017426
100507586	0.0	0.0	0.0	0.0	0.0	0.0	LOC100507586		cytochrome c oxidase subunit VIIb pseudogene	pseudo	100507586			chr1	54555466	54555893	+
200008	0.0	0.0	0.0	0.0	0.0	0.0	CDCP2		CUB domain containing protein 2	protein-coding	200008	ENSG00000157211	GO:0005576	chr1	54604668	54618679	-	HGNC:27297|MIM:612320|HPRD:14122|Vega:OTTHUMG00000155307
606495	7.292349	161.42105	8.14339	262.2105	7.8418593	235.23683	CYB5RL		cytochrome b5 reductase-like	protein-coding	606495	ENSG00000215883	GO:0004128	chr1	54638027	54665746	-	HGNC:32220
51253	11.102037	2263.5527	11.891964	3524.3848	11.610641	3206.4272	MRPL37	L37mt|MRP-L2|MRP-L37|MRPL2|RPML2	mitochondrial ribosomal protein L37	protein-coding	51253	ENSG00000116221	GO:0003735|GO:0005739|GO:0005761|GO:0006412	chr1	54665840	54684056	+	HGNC:14034|MIM:611843|HPRD:14757|Vega:OTTHUMG00000008118
23648	8.748314	442.8425	9.294425	582.2993	9.247258	623.12134	SSBP3	CSDP|SSDP|SSDP1	single stranded DNA binding protein 3	protein-coding	23648	ENSG00000157216	GO:0003697|GO:0005634|GO:0006351|GO:0006461|GO:0008284|GO:0021501|GO:0021547|GO:0043066|GO:0043234|GO:0045944|GO:0060323|GO:2000744	chr1	54691104	54872068	-	HGNC:15674|MIM:607390|HPRD:09578|Vega:OTTHUMG00000008264
619518	0.0	0.0	0.0	0.0	0.0	0.0	C1orf191	MST128	chromosome 1 open reading frame 191	miscRNA	619518	ENSG00000198711	GO:0005576	chr1	54702116	54704736	+	HGNC:32328|Vega:OTTHUMG00000008365
6889	0.0	0.0	0.0	0.0	0.0	0.0	TALDO1P1	TAL-H|TALDO|TALDOP1	transaldolase 1 pseudogene 1	pseudo	6889			chr1	54990059	54990887	+	HGNC:11560
645436	0.0	0.0	0.0	0.0	0.0	0.0	HNRNPA1P63		heterogeneous nuclear ribonucleoprotein A1 pseudogene 63	pseudo	645436			chr1	55002413	55003624	+	HGNC:48793
26027	7.5250196	189.67104	8.5069895	337.36847	8.169232	295.1579	ACOT11	BFIT|STARD14|THEA|THEM1	acyl-CoA thioesterase 11	protein-coding	26027	ENSG00000162390	GO:0004091|GO:0005737|GO:0006631|GO:0009266|GO:0009409|GO:0035556|GO:0047617	chr1	55013807	55100417	+	HGNC:18156|MIM:606803|HPRD:07075|Vega:OTTHUMG00000009891
338094	0.0	1.0	1.6937704	3.0	0.96388906	1.9999999	FAM151A	C1orf179	family with sequence similarity 151, member A	protein-coding	338094	ENSG00000162391	GO:0003674|GO:0008150|GO:0016020|GO:0016021	chr1	55074850	55089200	-	HGNC:25032|HPRD:11326|Vega:OTTHUMG00000009888
100527960	8.605193	401.0196	8.734511	394.9985	8.689086	423.20035	MROH7-TTC4	HEATR8-TTC4	MROH7-TTC4 readthrough	miscRNA	100527960			chr1	55107413	55208328	+
374977	1.7541308	3.4736843	0.1088079	1.0	0.47751287	1.4276316	MROH7	C1orf175|HEATR8	maestro heat-like repeat family member 7	protein-coding	374977	ENSG00000184313	GO:0016021	chr1	55107413	55175940	+	HGNC:24802|HPRD:10993|Vega:OTTHUMG00000009890
7268	8.979138	519.67786	9.135846	521.68604	9.10217	563.50366	TTC4		tetratricopeptide repeat domain 4	protein-coding	7268	ENSG00000243725		chr1	55181495	55208328	+	HGNC:12394|MIM:606753|HPRD:08417|Vega:OTTHUMG00000009914
25973	7.4525723	180.38158	7.5926237	179.0	7.398517	173.0	PARS2	MT-PRORS	prolyl-tRNA synthetase 2, mitochondrial (putative)	protein-coding	25973	ENSG00000162396	GO:0004827|GO:0005524|GO:0005759|GO:0006418|GO:0006433|GO:0010467	chr1	55222571	55230226	-	HGNC:30563|MIM:612036|HPRD:13220|Vega:OTTHUMG00000009915
55001	0.0	0.0	0.0	0.0	0.0	0.0	TTC22		tetratricopeptide repeat domain 22	protein-coding	55001	ENSG00000006555		chr1	55246752	55266941	-	HGNC:26067|HPRD:07932|Vega:OTTHUMG00000009916
163747	0.0	0.0	0.0	0.0	0.0	0.0	C1orf177		chromosome 1 open reading frame 177	protein-coding	163747	ENSG00000162398		chr1	55271736	55307937	+	HGNC:26854|HPRD:08807|Vega:OTTHUMG00000009986
1718	12.09162	4494.5366	12.532712	5495.0	12.174561	4740.001	DHCR24	DCE|Nbla03646|SELADIN1|seladin-1	24-dehydrocholesterol reductase	protein-coding	1718	ENSG00000116133	GO:0000139|GO:0005634|GO:0005783|GO:0005789|GO:0005829|GO:0005856|GO:0006695|GO:0006915|GO:0006979|GO:0007050|GO:0007265|GO:0008104|GO:0008285|GO:0008762|GO:0009725|GO:0009888|GO:0016021|GO:0016044|GO:0016628|GO:0019899|GO:0030539|GO:0031639|GO:0042605|GO:0042987|GO:0043066|GO:0043154|GO:0043588|GO:0044281|GO:0050614|GO:0050660|GO:1901214	chr1	55315300	55352921	-	HGNC:2859|MIM:606418|HPRD:05916|Vega:OTTHUMG00000009989
100126514	0.0	0.0	0.0	0.0	0.0	0.0	TRNAK-CUU		transfer RNA lysine (anticodon CUU)	tRNA	100126514			chr1	55423542	55423614	-
199964	0.0	1.0	0.0	0.0	0.0	0.0	TMEM61		transmembrane protein 61	protein-coding	199964	ENSG00000143001	GO:0016021	chr1	55446337	55457966	+	HGNC:27296|HPRD:14121|Vega:OTTHUMG00000009991
7809	0.0	0.0	0.0	0.0	0.0	0.0	BSND	BART|DFNB73	Bartter syndrome, infantile, with sensorineural deafness (Barttin)	protein-coding	7809		GO:0005254|GO:0005737|GO:0005886|GO:0005887|GO:0016323|GO:0017081|GO:0034220|GO:0043234|GO:0055085	chr1	55464617	55474465	+	HGNC:16512|MIM:606412|HPRD:05914
255738	0.0	0.0	0.0	0.0	0.0	0.0	PCSK9	FH3|HCHOLA3|LDLCQ1|NARC-1|NARC1|PC9	proprotein convertase subtilisin/kexin type 9	protein-coding	255738	ENSG00000169174	GO:0001822|GO:0001889|GO:0001920|GO:0002092|GO:0004252|GO:0005515|GO:0005615|GO:0005737|GO:0005764|GO:0005769|GO:0005770|GO:0005783|GO:0005791|GO:0005794|GO:0006508|GO:0006641|GO:0006644|GO:0006915|GO:0006917|GO:0007041|GO:0008203|GO:0009267|GO:0009986|GO:0010469|GO:0010989|GO:0016540|GO:0019871|GO:0022008|GO:0030169|GO:0030182|GO:0031232|GO:0032802|GO:0032803|GO:0032869|GO:0034185|GO:0034189|GO:…	chr1	55505149	55530526	+	HGNC:20001|MIM:607786|HPRD:07080|Vega:OTTHUMG00000008136
23358	10.878605	1938.7894	10.781582	1632.3944	11.199478	2411.2893	USP24		ubiquitin specific peptidase 24	protein-coding	23358	ENSG00000162402	GO:0004221|GO:0006511|GO:0008234	chr1	55532032	55681039	-	HGNC:12623|MIM:610569|Vega:OTTHUMG00000008135
100507634	4.5098276	23.460526	5.111179	32.05263	5.051352	34.0	LOC100507634		uncharacterized LOC100507634	miscRNA	100507634			chr1	55681081	55683128	+
645506	0.0	0.0	0.0	0.0	0.0	0.0	GYG1P3		glycogenin 1 pseudogene 3	pseudo	645506			chr1	55687952	55689749	+	HGNC:39711
100616272	0.0	0.0	0.0	0.0	0.0	0.0	MIR4422		microRNA 4422	miscRNA	100616272	ENSG00000265822		chr1	55691314	55691396	+	HGNC:41654|miRBase:MI0016759
645538	0.0	0.0	0.0	0.0	0.0	0.0	GOT2P1	GOT2L1	glutamic-oxaloacetic transaminase 2 pseudogene 1	pseudo	645538			chr1	55833138	55834447	+	HGNC:4434
127406	0.0	0.0	0.0	0.0	0.0	0.0	RPSAP20	RPSA_1_53	ribosomal protein SA pseudogene 20	pseudo	127406			chr1	56673139	56674164	-	HGNC:35595
8613	7.4598155	181.28947	6.46636	82.0	6.3888288	85.92105	PPAP2B	Dri42|LPP3|PAP2B|VCIP	phosphatidic acid phosphatase type 2B	protein-coding	8613	ENSG00000162407	GO:0001568|GO:0001702|GO:0001933|GO:0004721|GO:0005178|GO:0005515|GO:0005794|GO:0005886|GO:0005912|GO:0006629|GO:0006644|GO:0006665|GO:0008195|GO:0008354|GO:0016020|GO:0016021|GO:0030111|GO:0030148|GO:0034109|GO:0042577|GO:0044281|GO:0044328|GO:0044329|GO:0044330|GO:0050731|GO:0050821|GO:0051091	chr1	56960419	57045257	-	HGNC:9229|MIM:607125|HPRD:06179|Vega:OTTHUMG00000008160
100270879	0.0	0.0	0.0	0.0	0.0	0.0	RPL21P23	RPL21_2_54	ribosomal protein L21 pseudogene 23	pseudo	100270879			chr1	57004084	57004629	+	HGNC:36205
100419650	0.0	0.0	0.0	0.0	0.0	0.0	LOC100419650		ribosomal protein L23a pseudogene	pseudo	100419650			chr1	57051288	57051915	-
5563	7.325481	165.17105	7.0373654	121.81579	7.6503897	206.0	PRKAA2	AMPK|AMPK2|AMPKa2|PRKAA	protein kinase, AMP-activated, alpha 2 catalytic subunit	protein-coding	5563	ENSG00000162409	GO:0003682|GO:0004672|GO:0004674|GO:0004679|GO:0005515|GO:0005524|GO:0005654|GO:0005829|GO:0006112|GO:0006351|GO:0006355|GO:0006468|GO:0006633|GO:0006695|GO:0006853|GO:0006914|GO:0006950|GO:0007050|GO:0007165|GO:0008286|GO:0008610|GO:0010508|GO:0016044|GO:0016055|GO:0031669|GO:0032007|GO:0035174|GO:0042149|GO:0042304|GO:0042593|GO:0042752|GO:0043066|GO:0044255|GO:0044281|GO:0045821|GO:0046872|GO:…	chr1	57110990	57181008	+	HGNC:9377|MIM:600497|HPRD:02735|Vega:OTTHUMG00000008282
199920	0.0	0.0	0.0	0.0	0.0	0.0	C1orf168		chromosome 1 open reading frame 168	protein-coding	199920	ENSG00000187889		chr1	57184477	57285369	-	HGNC:27295|HPRD:14120|Vega:OTTHUMG00000008281
101929757	0.0	0.0	0.0	0.0	0.0	0.0	LOC101929757		uncharacterized LOC101929757	miscRNA	101929757			chr1	57289352	57292593	-
731	0.0	0.0	0.0	0.0	0.0	0.0	C8A		complement component 8, alpha polypeptide	protein-coding	731	ENSG00000157131	GO:0005576|GO:0005579|GO:0005615|GO:0006955|GO:0006956|GO:0006957|GO:0006958|GO:0016020|GO:0019835|GO:0030449|GO:0045087	chr1	57320443	57383894	+	HGNC:1352|MIM:120950|HPRD:00409|Vega:OTTHUMG00000008306
732	0.0	0.0	0.0	0.0	0.0	0.0	C8B	C82	complement component 8, beta polypeptide	protein-coding	732	ENSG00000021852	GO:0005576|GO:0005579|GO:0005615|GO:0006955|GO:0006956|GO:0006957|GO:0006958|GO:0016020|GO:0019835|GO:0030449|GO:0032403|GO:0045087	chr1	57394883	57431813	-	HGNC:1353|MIM:120960|HPRD:00410|Vega:OTTHUMG00000008305
1600	0.0	0.0	0.0	0.0	0.0	0.0	DAB1		Dab, reelin signal transducer, homolog 1 (Drosophila)	protein-coding	1600	ENSG00000173406	GO:0001764|GO:0005829|GO:0005903|GO:0007162|GO:0007264|GO:0007494|GO:0007628|GO:0014069|GO:0016020|GO:0016358|GO:0021517|GO:0021589|GO:0021813|GO:0021942|GO:0042493|GO:0043005|GO:0043025|GO:0043548|GO:0045177|GO:0045666|GO:0045860|GO:0046426|GO:0048471|GO:0048712|GO:0050771|GO:0051645	chr1	57463579	58716211	-	HGNC:2661|MIM:603448|HPRD:04582
100270899	0.0	0.0	0.0	0.0	0.0	0.0	RPS20P5	RPS20_1_55	ribosomal protein S20 pseudogene 5	pseudo	100270899			chr1	58071465	58071978	-	HGNC:36367
101926890	0.0	0.0	0.0	0.0	0.0	0.0	LOC101926890		uncharacterized LOC101926890	miscRNA	101926890			chr1	58326275	58343982	+
729423	0.0	0.0	0.0	0.0	0.0	0.0	HNRNPA1P6	HNRNPA1L|HNRNPA1L1|HNRPA1L	heterogeneous nuclear ribonucleoprotein A1 pseudogene 6	pseudo	729423			chr1	58513521	58515045	-	HGNC:5032
644928	0.0	0.0	0.0	0.0	0.0	0.0	RPS26P15	RPS26_1_56	ribosomal protein S26 pseudogene 15	pseudo	644928			chr1	58521716	58522174	-	HGNC:35680
414357	0.0	0.0	0.0	0.0	0.0	0.0	VKORC1P2		VKORC1 pseudogene 2	pseudo	414357			chr1	58694087	58694683	-	HGNC:33183
115209	7.8705535	241.0	7.1311755	130.0	7.87078	240.00002	OMA1	2010001O09Rik|DAB1|MPRP-1|YKR087C|ZMPOMA1|peptidase	OMA1 zinc metallopeptidase	protein-coding	115209	ENSG00000162600	GO:0002024|GO:0004222|GO:0005743|GO:0006006|GO:0006515|GO:0006629|GO:0006950|GO:0010637|GO:0016021|GO:0031966|GO:0034982|GO:0042407|GO:0046872|GO:0097009	chr1	58946391	59012471	-	HGNC:29661|HPRD:14879|Vega:OTTHUMG00000010068
4070	0.0	0.0	0.0	0.0	0.0	0.0	TACSTD2	EGP-1|EGP1|GA733-1|GA7331|GP50|M1S1|TROP2	tumor-associated calcium signal transducer 2	protein-coding	4070	ENSG00000184292	GO:0004872|GO:0005615|GO:0005634|GO:0005829|GO:0005887|GO:0007166|GO:0007601|GO:0008283|GO:0009925|GO:0010633|GO:0016020|GO:0016328|GO:0050678|GO:0051497|GO:0060675|GO:0090191|GO:1900025|GO:1900028|GO:2000146|GO:2000738	chr1	59041095	59043166	-	HGNC:11530|MIM:137290|HPRD:00672|Vega:OTTHUMG00000010067
266920	0.0	0.0	0.0	0.0	0.0	0.0	AK2P1	AK2B	adenylate kinase 2 pseudogene 1	pseudo	266920			chr1	59096518	59097244	-	HGNC:24037
114803	9.596206	797.0583	8.121962	258.34473	8.863286	477.51318	MYSM1	2A-DUB|2ADUB|RP4-592A1.1	Myb-like, SWIRM and MPN domains 1	protein-coding	114803	ENSG00000162601	GO:0003677|GO:0003682|GO:0003713|GO:0004221|GO:0004843|GO:0005634|GO:0006351|GO:0006508|GO:0008237|GO:0016578|GO:0042393|GO:0045893|GO:0046872	chr1	59120411	59165747	-	HGNC:29401|MIM:612176|Vega:OTTHUMG00000009533
3725	10.44626	1436.7533	10.527715	1369.0	10.020527	1065.0	JUN	AP-1|AP1|c-Jun	jun proto-oncogene	protein-coding	3725	ENSG00000177606	GO:0000228|GO:0000980|GO:0001077|GO:0001102|GO:0001190|GO:0001525|GO:0001774|GO:0001836|GO:0001889|GO:0001938|GO:0002224|GO:0002755|GO:0002756|GO:0003151|GO:0003677|GO:0003690|GO:0003700|GO:0003705|GO:0003713|GO:0005100|GO:0005515|GO:0005654|GO:0005667|GO:0005719|GO:0005829|GO:0007179|GO:0007184|GO:0007568|GO:0007612|GO:0007623|GO:0008134|GO:0008285|GO:0009314|GO:0009612|GO:0017053|GO:0030224|GO:…	chr1	59246463	59249785	-	HGNC:6204|MIM:165160|HPRD:01302|Vega:OTTHUMG00000008376
100131060	0.0	0.0	0.0	0.0	0.0	0.0	LOC100131060		uncharacterized LOC100131060	miscRNA	100131060	ENSG00000234807		chr1	59250823	59365384	+
101926907	0.0	0.0	0.0	0.0	0.0	0.0	LOC101926907		uncharacterized LOC101926907	miscRNA	101926907			chr1	59280091	59281714	+
391044	0.0	0.0	0.0	0.0	0.0	0.0	PHBP3		prohibitin pseudogene 3	pseudo	391044			chr1	59465348	59466163	+	HGNC:8915
101926925	0.0	0.0	0.0	0.0	0.0	0.0	LOC101926925		uncharacterized LOC101926925	miscRNA	101926925			chr1	59486081	59507897	+
729467	0.0	0.0	0.0	0.0	0.0	1.0	HSD52		uncharacterized LOC729467	miscRNA	729467	ENSG00000224609		chr1	59597608	59612479	-
55277	7.1474886	146.00002	6.7079377	96.947365	6.950779	126.8421	FGGY		FGGY carbohydrate kinase domain containing	protein-coding	55277	ENSG00000172456	GO:0003674|GO:0005575|GO:0005975|GO:0008219|GO:0016301|GO:0016773|GO:0070050	chr1	59762625	60228402	+	HGNC:25610|MIM:611370|HPRD:07721|Vega:OTTHUMG00000008424
100616409	0.0	0.0	0.0	0.0	0.0	0.0	MIR4711		microRNA 4711	miscRNA	100616409	ENSG00000266150		chr1	60198899	60198968	-	HGNC:41847|miRBase:MI0017345
101926944	1.5426266	3.0	0.1088079	1.0	0.0	1.0	LOC101926944		uncharacterized LOC101926944	miscRNA	101926944			chr1	60238467	60254501	+
51361	8.678763	422.0	7.816167	209.0	8.035352	269.0	HOOK1	HK1	hook microtubule-tethering protein 1	protein-coding	51361	ENSG00000134709	GO:0003779|GO:0005515|GO:0005874|GO:0007032|GO:0007040|GO:0007275|GO:0007286|GO:0008017|GO:0008333|GO:0015031|GO:0030897|GO:0042802|GO:0045022|GO:0070695	chr1	60280533	60342050	+	HGNC:19884|MIM:607820|HPRD:07428|Vega:OTTHUMG00000008990
1573	5.002058	33.0	5.674405	47.36	5.883693	60.539474	CYP2J2	CPJ2	cytochrome P450, family 2, subfamily J, polypeptide 2	protein-coding	1573	ENSG00000134716	GO:0005506|GO:0005789|GO:0006690|GO:0006805|GO:0008016|GO:0008392|GO:0008404|GO:0008405|GO:0009055|GO:0019369|GO:0019373|GO:0020037|GO:0043651|GO:0044281|GO:0070330|GO:0071614	chr1	60358980	60392423	-	HGNC:2634|MIM:601258|HPRD:03159|Vega:OTTHUMG00000008991
127795	0.0	0.0	0.0	0.0	0.0	0.0	C1orf87		chromosome 1 open reading frame 87	protein-coding	127795	ENSG00000162598	GO:0005509	chr1	60456066	60539442	-	HGNC:28547|HPRD:11338|Vega:OTTHUMG00000008992
100421185	0.0	0.0	0.0	0.0	0.0	0.0	PGBD4P8		piggyBac transposable element derived 4 pseudogene 8	pseudo	100421185			chr1	60563073	60563649	+	HGNC:44075
101926964	0.0	1.0	0.0	0.0	0.0	0.0	LOC101926964		uncharacterized LOC101926964	miscRNA	101926964			chr1	61125303	61291256	-
100996570	0.0	0.0	0.0	0.0	0.0	0.0	LOC100996570		uncharacterized LOC100996570	miscRNA	100996570			chr1	61419415	61420271	-
4774	8.142539	291.0	7.382448	154.73334	7.6406813	204.61842	NFIA	CTF|NF-I/A|NF1-A|NFI-A|NFI-L	nuclear factor I/A	protein-coding	4774	ENSG00000162599	GO:0003677|GO:0003700|GO:0005634|GO:0005730|GO:0006260|GO:0006351|GO:0006355|GO:0008134|GO:0019079|GO:0030054	chr1	61542946	61928460	+	HGNC:7784|MIM:600727|HPRD:09007|Vega:OTTHUMG00000008618
645030	0.0	0.0	0.0	0.0	0.0	0.0	LOC645030		uncharacterized LOC645030	miscRNA	645030			chr1	61714458	61719190	-
414927	0.0	0.0	0.0	0.0	0.0	0.0	MGC34796		sepiapterin reductase (7,8-dihydrobiopterin:NADP+ oxidoreductase) pseudogene	pseudo	414927			chr1	62119914	62121800	+
83941	8.928944	501.90808	7.6764636	189.71051	7.9700494	257.09546	TM2D1	BBP	TM2 domain containing 1	protein-coding	83941	ENSG00000162604	GO:0006915|GO:0016021	chr1	62146719	62191095	-	HGNC:24142|MIM:610080|HPRD:16540
10207	8.932757	503.23685	8.169942	267.08102	8.327762	329.44016	INADL	Cipp|InaD-like|PATJ|hINADL	InaD-like (Drosophila)	protein-coding	10207	ENSG00000132849	GO:0005515|GO:0005886|GO:0005923|GO:0016324|GO:0034329|GO:0035556|GO:0045216|GO:0048471|GO:0070830	chr1	62208149	62629591	+	HGNC:28881|MIM:603199|HPRD:04434|Vega:OTTHUMG00000008560
100422902	0.0	0.0	0.0	0.0	0.0	0.0	MIR3116-1		microRNA 3116-1	miscRNA	100422902			chr1	62544458	62544531	+	HGNC:38200|miRBase:MI0014128
100422946	0.0	0.0	0.0	0.0	0.0	0.0	MIR3116-2		microRNA 3116-2	miscRNA	100422946			chr1	62544461	62544528	-	HGNC:38318|miRBase:MI0014129
100271142	0.0	0.0	0.0	0.0	0.0	0.0	RPS15AP7	RPS15A_1_57	ribosomal protein S15a pseudogene 7	pseudo	100271142			chr1	62656164	62656643	+	HGNC:35648
54596	3.8645546	15.0	2.6937704	6.0	2.771244	7.0	L1TD1	ECAT11|RP5-1155K23.3	LINE-1 type transposase domain containing 1	protein-coding	54596	ENSG00000240563		chr1	62660474	62678001	+	HGNC:25595|HPRD:07708|Vega:OTTHUMG00000008914
163782	0.0	0.0	0.0	0.0	0.9638891	2.0	KANK4	ANKRD38|RP5-1155K23.5|dJ1078M7.1	KN motif and ankyrin repeat domains 4	protein-coding	163782	ENSG00000132854	GO:0005737	chr1	62701837	62785083	-	HGNC:27263|MIM:614612|HPRD:14109|Vega:OTTHUMG00000008971
7398	9.91574	994.6711	9.905338	889.3026	10.667792	1668.0	USP1	UBP	ubiquitin specific peptidase 1	protein-coding	7398	ENSG00000162607	GO:0004197|GO:0004221|GO:0004843|GO:0005515|GO:0005634|GO:0005654|GO:0006281|GO:0006282|GO:0006511|GO:0009411|GO:0016579|GO:0035520	chr1	62901975	62917475	+	HGNC:12607|MIM:603478|HPRD:04593|Vega:OTTHUMG00000008972
85440	10.080646	1115.1183	9.827702	842.71063	10.005443	1053.9231	DOCK7	ZIR2	dedicator of cytokinesis 7	protein-coding	85440	ENSG00000116641	GO:0000226|GO:0005085|GO:0007264|GO:0007409|GO:0008180|GO:0030424|GO:0030426|GO:0031175|GO:0032863|GO:0033138|GO:0043005|GO:0043473|GO:0045178|GO:0045200|GO:0048365	chr1	62920397	63154039	-	HGNC:19190|HPRD:16833|Vega:OTTHUMG00000013131
27329	0.0	0.0	0.0	0.0	0.0	0.0	ANGPTL3	ANG-5|ANGPT5|ANL3|FHBL2	angiopoietin-like 3	protein-coding	27329		GO:0004857|GO:0004859|GO:0005178|GO:0005615|GO:0006071|GO:0006631|GO:0006644|GO:0007160|GO:0007165|GO:0007229|GO:0008083|GO:0008203|GO:0009395|GO:0009725|GO:0009986|GO:0010519|GO:0019915|GO:0030335|GO:0042632|GO:0045766|GO:0048844|GO:0050996|GO:0051005|GO:0055088|GO:0055090|GO:0055091|GO:0070328	chr1	63063158	63071976	+	HGNC:491|MIM:604774|HPRD:10381
100507664	0.0	0.0	0.0	0.0	0.0	0.0	LOC100507664		uncharacterized LOC100507664	unknown	100507664	ENSG00000269624		chr1	63073437	63075255	+
100271137	0.0	0.0	0.0	0.0	0.0	0.0	RPL13AP9	RPL13A_1_58	ribosomal protein L13a pseudogene 9	pseudo	100271137			chr1	63106788	63107364	-	HGNC:36341
400756	0.0	0.0	0.0	0.0	0.0	0.0	LOC400756		uncharacterized LOC400756	unknown	400756	ENSG00000235545		chr1	63153934	63176365	+
84938	7.2935247	161.55264	7.255477	141.69736	7.685528	211.07895	ATG4C	APG4-C|APG4C|AUTL1|AUTL3	autophagy related 4C, cysteine peptidase	protein-coding	84938	ENSG00000125703	GO:0000045|GO:0004197|GO:0005576|GO:0005737|GO:0005829|GO:0006508|GO:0006612|GO:0006914|GO:0008233	chr1	63249777	63330941	+	HGNC:16040|MIM:611339|HPRD:07473|Vega:OTTHUMG00000009142
199899	0.0	0.0	1.1088079	2.0	0.9638891	2.0	LINC00466		long intergenic non-protein coding RNA 466	miscRNA	199899			chr1	63624754	63782928	-	HGNC:27294
100873288	0.0	0.0	0.0	0.0	0.0	0.0	RNA5SP49	RN5S49	RNA, 5S ribosomal pseudogene 49	pseudo	100873288			chr1	63652007	63652121	-	HGNC:42825
100996301	0.0	0.0	0.0	0.0	0.0	0.0	LOC100996301		homeotic protein female sterile-like	protein-coding	100996301			chr1	63786585	63788623	-
27022	7.24938	156.6842	6.5240736	85.34684	6.2306757	77.0	FOXD3	AIS1|Genesis|HFH2|VAMAS2	forkhead box D3	protein-coding	27022	ENSG00000187140	GO:0000122|GO:0000790|GO:0000977|GO:0001227|GO:0001658|GO:0001701|GO:0001755|GO:0001822|GO:0001829|GO:0001892|GO:0003690|GO:0003700|GO:0003705|GO:0005515|GO:0005667|GO:0007389|GO:0007422|GO:0008134|GO:0008301|GO:0030318|GO:0045944|GO:0048484|GO:0048485|GO:0048846|GO:0048937|GO:0050935|GO:0051090|GO:0051216	chr1	63788730	63790797	+	HGNC:3804|MIM:611539|HPRD:07018|Vega:OTTHUMG00000009141
441887	0.0	0.0	0.0	0.0	0.0	0.0	LOC441887		DnaJ (Hsp40) homolog, subfamily C, member 7 pseudogene	pseudo	441887			chr1	63825182	63826852	-
29929	8.489097	370.01318	8.37016	306.8421	8.835753	468.48685	ALG6	CDG1C	ALG6, alpha-1,3-glucosyltransferase	protein-coding	29929	ENSG00000088035	GO:0005575|GO:0005789|GO:0006487|GO:0006488|GO:0016021|GO:0018279|GO:0043687|GO:0044267|GO:0046527	chr1	63833261	63904233	+	HGNC:23157|MIM:604566|HPRD:05194|Vega:OTTHUMG00000009140
23421	8.030432	269.2434	7.2230983	138.55263	8.14426	290.09293	ITGB3BP	CENP-R|CENPR|HSU37139|NRIF3|TAP20	integrin beta 3 binding protein (beta3-endonexin)	protein-coding	23421	ENSG00000142856	GO:0000278|GO:0000777|GO:0004871|GO:0005634|GO:0005654|GO:0005730|GO:0005737|GO:0005829|GO:0006334|GO:0006351|GO:0006355|GO:0007067|GO:0007155|GO:0007165|GO:0008022|GO:0016020|GO:0034080|GO:0043065|GO:0048011|GO:0051301|GO:0097190	chr1	63906441	63988944	-	HGNC:6157|MIM:605494|HPRD:09267|Vega:OTTHUMG00000013364
84455	6.713079	108.039474	5.8367286	53.0	6.5508275	96.13158	EFCAB7	RP4-534K7.1	EF-hand calcium binding domain 7	protein-coding	84455	ENSG00000203965	GO:0005509	chr1	63988972	64038364	+	HGNC:29379|HPRD:17226|Vega:OTTHUMG00000008983
79469	3.765019	14.0	3.8092477	13.0	4.423321	22.0	DLEU2L	BCMSUNL	deleted in lymphocytic leukemia 2-like	pseudo	79469			chr1	64014651	64016307	+	HGNC:13225
5236	9.963566	1028.1973	10.427261	1276.921	10.340643	1329.5791	PGM1	CDG1T|GSD14	phosphoglucomutase 1	protein-coding	5236	ENSG00000079739	GO:0000287|GO:0004614|GO:0005737|GO:0005829|GO:0005975|GO:0005978|GO:0005980|GO:0005992|GO:0006006|GO:0006094|GO:0006096|GO:0015629|GO:0019388|GO:0044281	chr1	64058947	64125916	+	HGNC:8905|MIM:171900|HPRD:01389|Vega:OTTHUMG00000008968
4919	7.393828	173.1842	6.743014	99.33333	7.4284887	176.63159	ROR1	NTRKR1|dJ537F10.1	receptor tyrosine kinase-like orphan receptor 1	protein-coding	4919	ENSG00000185483	GO:0004714|GO:0005515|GO:0005524|GO:0005737|GO:0005886|GO:0005887|GO:0007169|GO:0017147	chr1	64239690	64647179	+	HGNC:10256|MIM:602336|HPRD:03821|Vega:OTTHUMG00000009022
100131759	0.0	0.0	0.0	0.0	0.0	0.0	RPL19P3	RPL19_1_59	ribosomal protein L19 pseudogene 3	pseudo	100131759			chr1	64254312	64255005	-	HGNC:36671
100131874	0.0	0.0	0.0	0.0	0.0	0.0	CFL1P3	CFLL3|CFLP3	cofilin 1 (non-muscle) pseudogene 3	pseudo	100131874			chr1	64308662	64309478	-	HGNC:1879
101927034	0.0	0.0	0.0	0.0	0.0	0.0	LOC101927034		uncharacterized LOC101927034	miscRNA	101927034			chr1	64560125	64579581	-
148581	0.0	0.0	0.0	0.0	0.0	0.0	UBE2U	RP4-636O23.1	ubiquitin-conjugating enzyme E2U (putative)	protein-coding	148581	ENSG00000177414	GO:0004842|GO:0005524	chr1	64669490	64710027	+	HGNC:28559|HPRD:14599|Vega:OTTHUMG00000009023
57685	7.977016	259.45706	8.170031	267.0975	8.14162	289.56247	CACHD1	RP4-655E10.1	cache domain containing 1	protein-coding	57685	ENSG00000158966	GO:0006816|GO:0016021	chr1	64936476	65158741	+	HGNC:29314|HPRD:13874|Vega:OTTHUMG00000009030
101927065	0.0	0.0	0.0	0.0	0.0	0.0	LOC101927065		uncharacterized LOC101927065	miscRNA	101927065			chr1	64954055	64971701	-
100616338	0.0	0.0	0.0	0.0	0.0	0.0	MIR4794		microRNA 4794	miscRNA	100616338			chr1	65045530	65045604	+	HGNC:41829|miRBase:MI0017441
55225	9.019249	534.32904	8.932084	452.97128	9.335923	662.61804	RAVER2		ribonucleoprotein, PTB-binding 2	protein-coding	55225	ENSG00000162437	GO:0000166|GO:0003723|GO:0005634|GO:0005737	chr1	65210778	65298914	+	HGNC:25577|MIM:609953|HPRD:11154|Vega:OTTHUMG00000009102
3716	11.534652	3055.0657	11.582574	2844.1184	11.51921	3009.5264	JAK1	JAK1A|JAK1B|JTK3	Janus kinase 1	protein-coding	3716	ENSG00000162434	GO:0004713|GO:0004715|GO:0005131|GO:0005515|GO:0005524|GO:0005634|GO:0005737|GO:0005829|GO:0005856|GO:0006468|GO:0007167|GO:0007243|GO:0012505|GO:0016020|GO:0018108|GO:0019221|GO:0019903|GO:0035556|GO:0038110|GO:0046677|GO:0060333|GO:0060334|GO:0060337|GO:0060338	chr1	65298906	65432187	-	HGNC:6190|MIM:147795|HPRD:00992|Vega:OTTHUMG00000009310
100130270	0.0	0.0	0.0	0.0	0.0	0.0	LOC100130270		NADH dehydrogenase (ubiquinone) 1 alpha subcomplex, 4, 9kDa pseudogene	pseudo	100130270			chr1	65384125	65384368	+
101927084	0.0	0.0	0.0	0.0	0.0	0.0	LOC101927084		uncharacterized LOC101927084	miscRNA	101927084			chr1	65437908	65458695	-
391045	0.0	0.0	0.0	0.0	0.0	0.0	SLC2A3P2		solute carrier family 2 (facilitated glucose transporter), member 3 pseudogene 2	pseudo	391045			chr1	65448465	65451791	-	HGNC:31074
101927106	0.0	0.0	0.0	0.0	0.0	0.0	LOC101927106		uncharacterized LOC101927106	miscRNA	101927106			chr1	65459127	65533434	-
100500854	0.0	0.0	0.0	0.0	0.0	0.0	MIR3671		microRNA 3671	miscRNA	100500854	ENSG00000265996		chr1	65523438	65523525	-	HGNC:38925|miRBase:MI0016072
406893	0.0	0.0	0.0	0.0	0.0	0.0	MIR101-1	MIRN101-1	microRNA 101-1	miscRNA	406893	ENSG00000199135		chr1	65524117	65524191	-	HGNC:31488|MIM:612511|miRBase:MI0000103
100129205	0.0	0.0	0.0	0.0	0.0	0.0	LOC100129205		ribosomal protein S24 pseudogene	pseudo	100129205			chr1	65543095	65543305	-
199900	0.0	0.0	0.0	0.0	0.0	0.0	MRPS21P1		mitochondrial ribosomal protein S21 pseudogene 1	pseudo	199900			chr1	65557885	65558368	-	HGNC:29748
205	11.485598	2952.934	11.090868	2022.691	11.3491535	2674.891	AK4	AK 4|AK3|AK3L1|AK3L2	adenylate kinase 4	protein-coding	205	ENSG00000162433	GO:0001889|GO:0004017|GO:0004550|GO:0005524|GO:0005525|GO:0005739|GO:0005759|GO:0006165|GO:0007420|GO:0009142|GO:0018885|GO:0042493|GO:0043643|GO:0046033|GO:0046034|GO:0046039|GO:0046899	chr1	65613232	65697828	+	HGNC:363|MIM:103030|HPRD:00048|Vega:OTTHUMG00000009033
100128377	0.0	0.0	0.0	0.0	0.0	0.0	RPS29P7	RPS29_2_60	ribosomal protein S29 pseudogene 7	pseudo	100128377			chr1	65620101	65620421	+	HGNC:36594
645195	0.0	0.0	0.0	0.0	0.0	0.0	LOC645195		uncharacterized LOC645195	unknown	645195			chr1	65713847	65721850	+
9829	8.634701	409.3063	7.430736	160.0	7.657376	207.0	DNAJC6	DJC6	DnaJ (Hsp40) homolog, subfamily C, member 6	protein-coding	9829	ENSG00000116675	GO:0004725|GO:0005829|GO:0006892|GO:0016044|GO:0017124	chr1	65730377	65881552	+	HGNC:15469|MIM:608375|HPRD:16326|Vega:OTTHUMG00000009066
54741	10.567353	1562.5532	9.801761	827.6933	10.242437	1242.0851	LEPROT	LEPR|OB-RGRP|OBRGRP|VPS55	leptin receptor overlapping transcript	protein-coding	54741	ENSG00000213625	GO:0000139|GO:0005102|GO:0005768|GO:0005794|GO:0010008|GO:0016021|GO:0046426|GO:0060400|GO:2000009	chr1	65886131	65901690	+	HGNC:29477|MIM:613461|HPRD:13987|Vega:OTTHUMG00000009065
3953	7.0197783	133.63127	6.982787	117.29348	7.543157	191.24367	LEPR	CD295|LEP-R|LEPRD|OB-R|OBR	leptin receptor	protein-coding	3953	ENSG00000116678	GO:0004888|GO:0004896|GO:0005515|GO:0005576|GO:0005886|GO:0006112|GO:0007166|GO:0007275|GO:0008203|GO:0016021|GO:0051346	chr1	65886335	66103176	+	HGNC:6554|MIM:601007|HPRD:03001|Vega:OTTHUMG00000009115
100422694	0.0	0.0	0.0	0.0	0.0	0.0	LOC100422694		UDP-N-acetyl-alpha-D-galactosamine:polypeptide N-acetylgalactosaminyltransferase 11 (GalNAc-T11) pseudogene	pseudo	100422694			chr1	66041813	66044063	-
5142	7.433398	178.0	6.941698	114.0	6.8218703	116.0	PDE4B	DPDE4|PDE4B5|PDEIVB	phosphodiesterase 4B, cAMP-specific	protein-coding	5142	ENSG00000184588	GO:0001780|GO:0004114|GO:0004115|GO:0005634|GO:0005829|GO:0005891|GO:0006198|GO:0030018|GO:0030552|GO:0030593|GO:0032729|GO:0032743|GO:0035690|GO:0044325|GO:0046872|GO:0048471|GO:0050852|GO:0050900|GO:0071222|GO:0071872|GO:0086004|GO:1901841|GO:1901898	chr1	66258193	66840262	+	HGNC:8781|MIM:600127|HPRD:02528|Vega:OTTHUMG00000009088
101927139	0.0	0.0	0.0	0.0	0.0	0.0	LOC101927139		uncharacterized LOC101927139	miscRNA	101927139			chr1	66508183	66516401	-
84251	0.95766413	2.0	0.0	0.0	0.0	0.0	SGIP1		SH3-domain GRB2-like (endophilin) interacting protein 1	protein-coding	84251	ENSG00000118473	GO:0002021|GO:0005515|GO:0005543|GO:0005737|GO:0005886|GO:0005905|GO:0006897|GO:0008017|GO:0017124|GO:0030122|GO:0030136|GO:0048260|GO:2000253|GO:2000507	chr1	66999252	67216822	+	HGNC:25412|MIM:611540|HPRD:10910|Vega:OTTHUMG00000009161
100422871	0.0	0.0	0.0	0.0	0.0	0.0	MIR3117		microRNA 3117	miscRNA	100422871			chr1	67094123	67094200	+	HGNC:38385|miRBase:MI0014130
200132	0.0	0.0	0.0	0.0	0.0	0.0	TCTEX1D1	RP11-266I14.2	Tctex1 domain containing 1	protein-coding	200132	ENSG00000152760		chr1	67218140	67244730	+	HGNC:26882|HPRD:08287|Vega:OTTHUMG00000009162
10022	0.0	0.0	0.0	0.0	0.0	0.0	INSL5	PRO182|UNQ156	insulin-like 5	protein-coding	10022	ENSG00000172410	GO:0005179|GO:0005575|GO:0005576|GO:0008150	chr1	67263424	67266942	-	HGNC:6088|MIM:606413|HPRD:08400|Vega:OTTHUMG00000009164
79819	6.5628514	97.35526	4.939618	28.458946	5.708192	53.605263	WDR78	DIC4	WD repeat domain 78	protein-coding	79819	ENSG00000152763		chr1	67278572	67390570	-	HGNC:26252|HPRD:08017|Vega:OTTHUMG00000009165
57708	9.663511	835.1246	8.71789	390.47372	9.5452385	766.07904	MIER1	ER1|MI-ER1	mesoderm induction early response 1, transcriptional regulator	protein-coding	57708	ENSG00000198160	GO:0003677|GO:0003682|GO:0004871|GO:0005515|GO:0005634|GO:0005730|GO:0005737|GO:0006351|GO:0007165|GO:0017053|GO:0031937|GO:0043123	chr1	67390578	67454302	+	HGNC:29657|HPRD:11362|Vega:OTTHUMG00000009194
23169	10.34208	1336.6595	8.932175	452.9999	9.093781	560.2366	SLC35D1	UGTREL7	solute carrier family 35 (UDP-GlcA/UDP-GalNAc transporter), member D1	protein-coding	23169	ENSG00000116704	GO:0005461|GO:0005463|GO:0005789|GO:0006065|GO:0006805|GO:0008643|GO:0015787|GO:0015789|GO:0030176|GO:0030206|GO:0044281|GO:0048706|GO:0052695|GO:0055085	chr1	67465015	67520080	-	HGNC:20800|MIM:610804|HPRD:15372|Vega:OTTHUMG00000009360
400757	0.0	1.0	0.0	0.0	0.0	0.0	C1orf141		chromosome 1 open reading frame 141	protein-coding	400757	ENSG00000203963		chr1	67557859	67600654	-	HGNC:32044|HPRD:18418|Vega:OTTHUMG00000009406
149233	0.0	0.0	0.0	0.0	0.0	0.0	IL23R		interleukin 23 receptor	protein-coding	149233	ENSG00000162594	GO:0001916|GO:0002230|GO:0002827|GO:0005143|GO:0006954|GO:0010535|GO:0032496|GO:0032693|GO:0032725|GO:0032729|GO:0032735|GO:0032740|GO:0032819|GO:0034341|GO:0038155|GO:0042019|GO:0042020|GO:0042102|GO:0042104|GO:0042510|GO:0042517|GO:0042520|GO:0042523|GO:0043382|GO:0045672|GO:0050829|GO:0051135|GO:0072536|GO:2000318|GO:2000330	chr1	67632169	67725650	+	HGNC:19100|MIM:607562|HPRD:16249|Vega:OTTHUMG00000009092
100130497	0.0	0.0	0.0	0.0	0.0	0.0	LOC100130497		dnaJ homolog subfamily B member 6-like	pseudo	100130497			chr1	67743735	67744462	+
3595	4.304994	20.355263	4.0156984	15.0	4.771244	28.0	IL12RB2		interleukin 12 receptor, beta 2	protein-coding	3595	ENSG00000081985	GO:0004896|GO:0005887|GO:0007166|GO:0008284|GO:0009897|GO:0018108|GO:0019221|GO:0019901|GO:0032496|GO:0032609|GO:0032729	chr1	67773047	67862583	+	HGNC:5972|MIM:601642|HPRD:03383|Vega:OTTHUMG00000009094
26135	12.885028	7789.7627	13.0247135	7728.1406	13.163194	9405.604	SERBP1	CHD3IP|HABP4L|PAI-RBP1|PAIRBP1	SERPINE1 mRNA binding protein 1	protein-coding	26135	ENSG00000142864	GO:0003730|GO:0005515|GO:0005634|GO:0005737|GO:0005886|GO:0043488|GO:0048471	chr1	67873493	67896123	-	HGNC:17860|MIM:607378|Vega:OTTHUMG00000009372
100130196	0.0	0.0	0.0	0.0	0.0	0.0	HNRNPCP9		heterogeneous nuclear ribonucleoprotein C pseudogene 9	pseudo	100130196			chr1	68108396	68126698	-	HGNC:48820
1647	11.489832	2961.6143	9.621133	730.2894	10.012429	1059.0393	GADD45A	DDIT1|GADD45	growth arrest and DNA-damage-inducible, alpha	protein-coding	1647	ENSG00000116717	GO:0000079|GO:0001047|GO:0005515|GO:0005634|GO:0006281|GO:0006469|GO:0006915|GO:0007050|GO:0007098|GO:0042770|GO:0071260|GO:0071479|GO:2000379	chr1	68150860	68154021	+	HGNC:4095|MIM:126335|HPRD:00528|Vega:OTTHUMG00000009374
55970	12.265799	5071.2817	11.9568405	3686.4907	12.319605	5241.324	GNG12		guanine nucleotide binding protein (G protein), gamma 12	protein-coding	55970	ENSG00000172380	GO:0004871|GO:0005834|GO:0005886|GO:0006112|GO:0007165|GO:0007186|GO:0007268|GO:0044281|GO:0071377	chr1	68167149	68299155	-	HGNC:19663|HPRD:13592|Vega:OTTHUMG00000009545
100151677	0.0	0.0	0.0	0.0	0.0	0.0	RNU7-80P	U7.80	RNA, U7 small nuclear 80 pseudogene	pseudo	100151677			chr1	68238283	68238335	-	HGNC:34176
100289178	4.129697	18.026318	1.6937704	3.0	2.8908873	7.6052628	GNG12-AS1		GNG12 antisense RNA 1	miscRNA	100289178	ENSG00000232284		chr1	68297971	68668670	+	HGNC:43938
100133029	0.0	0.0	0.0	0.0	0.0	0.0	LOC100133029		sirtuin 5 pseudogene	pseudo	100133029			chr1	68509012	68509917	+
9077	0.0	0.0	0.0	0.0	0.0	1.0	DIRAS3	ARHI|NOEY2	DIRAS family, GTP-binding RAS-like 3	protein-coding	9077	ENSG00000162595	GO:0000079|GO:0003924|GO:0005515|GO:0005525|GO:0005886|GO:0006349|GO:0007264	chr1	68511645	68516460	-	HGNC:687|MIM:605193|HPRD:05547
79971	10.922108	1998.142	11.218633	2209.9905	11.011103	2116.1313	WLS	C1orf139|EVI|GPR177|MRP|mig-14	wntless homolog (Drosophila)	protein-coding	79971	ENSG00000116729	GO:0000139|GO:0001707|GO:0004871|GO:0005515|GO:0005886|GO:0009948|GO:0016021|GO:0016055|GO:0017147|GO:0030659|GO:0031901|GO:0043123|GO:0090263	chr1	68564142	68698284	-	HGNC:30238|MIM:611514|HPRD:10980|Vega:OTTHUMG00000009153
100420253	0.0	0.0	0.0	0.0	0.0	0.0	CTBP2P8		C-terminal binding protein 2 pseudogene 8	pseudo	100420253			chr1	68627440	68628716	-	HGNC:45200
100302279	0.0	0.0	0.0	0.0	0.0	0.0	MIR1262	MIRN1262|hsa-mir-1262	microRNA 1262	miscRNA	100302279			chr1	68649201	68649293	-	HGNC:35328|miRBase:MI0006397
149224	0.0	0.0	0.0	0.0	0.0	0.0	RPS7P4	RPS7_1_61	ribosomal protein S7 pseudogene 4	pseudo	149224			chr1	68708112	68708782	-	HGNC:36000
100133210	0.0	0.0	0.0	0.0	0.0	0.0	COX6B1P7		cytochrome c oxidase subunit VIb polypeptide 1 (ubiquitous) pseudogene 7	pseudo	100133210			chr1	68748051	68748303	+	HGNC:37677
100130626	0.0	0.0	0.0	0.0	0.0	0.0	TCEB1P18		transcription elongation factor B (SIII), polypeptide 1 pseudogene 18	pseudo	100130626			chr1	68841005	68841345	-	HGNC:38154
6121	0.0	0.0	0.0	0.0	0.0	0.0	RPE65	LCA2|RP20|mRPE65|rd12|sRPE65	retinal pigment epithelium-specific protein 65kDa	protein-coding	6121	ENSG00000116745	GO:0001523|GO:0004744|GO:0005783|GO:0005886|GO:0006776|GO:0007468|GO:0007601|GO:0007603|GO:0008286|GO:0031090|GO:0042574|GO:0046872|GO:0052884|GO:0052885|GO:0060042|GO:0071257	chr1	68894507	68915642	-	HGNC:10294|MIM:180069|HPRD:01569|Vega:OTTHUMG00000009208
55635	9.589847	793.5527	9.904677	888.8949	10.662206	1661.5533	DEPDC1	DEP.8|DEPDC1-V2|DEPDC1A|SDP35	DEP domain containing 1	protein-coding	55635	ENSG00000024526	GO:0005096|GO:0005515|GO:0005634|GO:0006351|GO:0017053|GO:0035556|GO:0045892	chr1	68939835	68962904	-	HGNC:22949|MIM:612002|HPRD:10879|Vega:OTTHUMG00000009212
101927220	0.0	0.0	0.0	0.0	0.0	0.0	LOC101927220		uncharacterized LOC101927220	miscRNA	101927220			chr1	68962359	69004310	+
171416	0.0	0.0	0.0	0.0	0.0	0.0	AF357533		thioredoxin pseudogene	pseudo	171416			chr1	68979527	68980426	-
100533666	0.0	0.0	0.0	0.0	0.0	0.0	LOC100533666		shugoshin-like 1 (S. pombe) pseudogene	pseudo	100533666			chr1	70072538	70073984	-
57554	1.5426266	3.0	1.1088079	2.0	1.9638891	4.0	LRRC7	DENSIN	leucine rich repeat containing 7	protein-coding	57554	ENSG00000033122	GO:0005737|GO:0005886|GO:0014069|GO:0030054|GO:0045211	chr1	70225858	70589171	+	HGNC:18531|MIM:614453|HPRD:09930|Vega:OTTHUMG00000059194
5301	0.0	0.0	0.0	0.0	0.0	0.0	PIN1P1	PIN1L	peptidylprolyl cis/trans isomerase, NIMA-interacting 1 pseudogene 1	pseudo	5301			chr1	70385005	70386000	+	HGNC:8989|MIM:602051|HPRD:03630
55631	8.94403	507.18417	7.2173324	138.0	8.333085	330.6579	LRRC40	dJ677H15.1	leucine rich repeat containing 40	protein-coding	55631	ENSG00000066557		chr1	70610485	70671361	-	HGNC:26004|HPRD:08622|Vega:OTTHUMG00000009348
9295	10.896954	1963.6062	10.596423	1435.7764	10.879401	1931.5083	SRSF11	NET2|SFRS11|dJ677H15.2|p54	serine/arginine-rich splicing factor 11	protein-coding	9295	ENSG00000116754	GO:0000166|GO:0000398|GO:0003723|GO:0005515|GO:0005634|GO:0005654|GO:0005730|GO:0006366|GO:0006369|GO:0006397|GO:0006406|GO:0008380|GO:0010467|GO:0031124	chr1	70671365	70717701	+	HGNC:10782|MIM:602010|HPRD:03599|Vega:OTTHUMG00000009342
81573	9.591568	794.50006	9.05729	494.03943	9.344037	666.3553	ANKRD13C	RP4-677H15.5|dJ677H15.3	ankyrin repeat domain 13C	protein-coding	81573		GO:0005102|GO:0005783|GO:0005789|GO:0006621|GO:0010869|GO:0048471|GO:2000209	chr1	70724685	70820417	-	HGNC:25374|MIM:615125|HPRD:13176
11147	6.7983217	114.61544	7.0130067	119.77631	6.67777	104.97349	HHLA3		HERV-H LTR-associating 3	protein-coding	11147	ENSG00000197568	GO:0005515	chr1	70820493	70833705	+	HGNC:4906|MIM:604372|HPRD:05083|Vega:OTTHUMG00000009346
1491	6.4706645	91.32896	6.496825	83.75	6.423321	87.99999	CTH		cystathionase (cystathionine gamma-lyase)	protein-coding	1491	ENSG00000116761	GO:0000096|GO:0000098|GO:0004123|GO:0005515|GO:0005516|GO:0005634|GO:0005737|GO:0005829|GO:0006534|GO:0016846|GO:0018272|GO:0019344|GO:0019346|GO:0030170|GO:0030968|GO:0034641|GO:0043066|GO:0043123|GO:0044281|GO:0044524|GO:0044540|GO:0047982|GO:0051092|GO:0051289|GO:0070814|GO:0080146	chr1	70876901	70905534	+	HGNC:2501|MIM:607657|HPRD:09633|Vega:OTTHUMG00000009352
391048	0.0	0.0	0.0	0.0	0.0	0.0	LOC391048		cysteine and histidine-rich domain (CHORD) containing 1 pseudogene	pseudo	391048			chr1	70996092	70998157	+
100131616	0.0	0.0	0.0	0.0	0.0	0.0	CASP3P1		caspase 3, apoptosis-related cysteine peptidase pseudogene 1	pseudo	100131616			chr1	71126337	71126944	-	HGNC:43596
101927244	0.0	0.0	0.0	0.0	0.0	0.0	LOC101927244		uncharacterized LOC101927244	miscRNA	101927244			chr1	71172136	71252151	+
5733	5.0869474	35.0	4.2787333	18.0	4.5488515	24.0	PTGER3	EP3|EP3-I|EP3-II|EP3-III|EP3-IV|EP3e|PGE2-R	prostaglandin E receptor 3 (subtype EP3)	protein-coding	5733	ENSG00000050628	GO:0004879|GO:0004957|GO:0005635|GO:0005886|GO:0005887|GO:0006351|GO:0007186|GO:0008219|GO:0016021|GO:0030522|GO:0031622	chr1	71318036	71513491	-	HGNC:9595|MIM:176806|HPRD:08906|Vega:OTTHUMG00000009399
100132618	2.5889113	6.195614	1.6937704	3.0	1.6288509	3.1710527	ZRANB2-AS1		ZRANB2 antisense RNA 1	miscRNA	100132618			chr1	71512189	71532865	+	HGNC:43594
9406	10.735767	1756.032	9.973745	932.4857	10.632994	1628.2479	ZRANB2	ZIS|ZIS1|ZIS2|ZNF265	zinc finger, RAN-binding domain containing 2	protein-coding	9406	ENSG00000132485	GO:0003700|GO:0003723|GO:0005515|GO:0005634|GO:0006355|GO:0006397|GO:0008270|GO:0008380	chr1	71528974	71546972	-	HGNC:13058|MIM:604347|HPRD:09185|Vega:OTTHUMG00000009660
406962	0.0	0.8321053	0.0	0.065789476	0.0	0.94736844	MIR186	MIRN186|miR-186	microRNA 186	miscRNA	406962			chr1	71533314	71533399	-	HGNC:31557|miRBase:MI0000483
100852410	2.313363	5.118421	0.1088079	1.0	2.0378897	4.2105265	ZRANB2-AS2		ZRANB2 antisense RNA 2 (head to head)	miscRNA	100852410	ENSG00000229956		chr1	71547007	71703406	+	HGNC:43595
257194	7.7806425	226.43895	6.039545	61.0	6.3389287	83.0	NEGR1	DMML2433|IGLON4|KILON|Ntra	neuronal growth regulator 1	protein-coding	257194	ENSG00000172260	GO:0005515|GO:0005886|GO:0007155|GO:0031225	chr1	71868625	72748277	-	HGNC:17302|MIM:613173|HPRD:14820|Vega:OTTHUMG00000009698
100852409	0.0	0.0	0.0	0.0	0.0	0.0	NEGR1-IT1		NEGR1 intronic transcript 1 (non-protein coding)	miscRNA	100852409			chr1	72259915	72302695	-	HGNC:41432
100420259	0.0	0.0	0.0	0.0	0.0	0.0	GDI2P2		GDP dissociation inhibitor 2 pseudogene 2	pseudo	100420259			chr1	72740226	72740840	+	HGNC:37976
100270887	0.0	0.0	0.0	0.0	0.0	0.0	RPL31P12	RPL31_1_62	ribosomal protein L31 pseudogene 12	pseudo	100270887			chr1	72767128	72767554	+	HGNC:35546
339468	0.0	0.0	0.0	0.0	0.0	0.0	LOC339468		uncharacterized LOC339468	unknown	339468			chr1	73240954	73256963	+
126811	0.0	0.0	0.0	0.0	0.0	0.0	KRT8P21		keratin 8 pseudogene 21	pseudo	126811			chr1	73570462	73572167	+	HGNC:33373
101927295	0.0	0.0	0.0	0.0	0.0	0.0	LOC101927295		uncharacterized LOC101927295	miscRNA	101927295			chr1	73771853	73804560	+
127255	3.5170915	11.789474	3.1088078	7.9999995	3.992086	16.315788	LRRIQ3	LRRC44	leucine-rich repeats and IQ motif containing 3	protein-coding	127255	ENSG00000162620		chr1	74491702	74663871	-	HGNC:28318|HPRD:14485|Vega:OTTHUMG00000009508
100526835	4.079334	17.40789	3.8594708	13.4605255	3.7089	13.407895	FPGT-TNNI3K		FPGT-TNNI3K readthrough	protein-coding	100526835	ENSG00000259030		chr1	74663896	75010116	+	HGNC:42952|Vega:OTTHUMG00000166281
8790	7.6204734	202.64476	7.156291	132.28291	7.5759816	195.64474	FPGT	GFPP	fucose-1-phosphate guanylyltransferase	protein-coding	8790	ENSG00000254685	GO:0003824|GO:0005525|GO:0005737|GO:0006004|GO:0047341	chr1	74663896	74674386	+	HGNC:3825|MIM:603609|HPRD:06790|Vega:OTTHUMG00000009571
51086	0.0	0.0	0.22720271	1.0855263	0.54885167	1.5	TNNI3K	CARK	TNNI3 interacting kinase	protein-coding	51086	ENSG00000116783	GO:0004672|GO:0004674|GO:0005515|GO:0005524|GO:0005634|GO:0005737|GO:0006468|GO:0008022|GO:0031013|GO:0046872	chr1	74701071	75010116	+	HGNC:19661|MIM:613932|HPRD:18208|Vega:OTTHUMG00000171318
127254	0.0	0.0	0.0	0.0	0.0	0.0	C1orf173	RP11-653A5.1	chromosome 1 open reading frame 173	protein-coding	127254	ENSG00000178965		chr1	75033795	75139422	-	HGNC:25346|HPRD:16816|Vega:OTTHUMG00000009622
101927320	0.0	0.0	0.0	0.0	0.0	0.0	LOC101927320		uncharacterized LOC101927320	miscRNA	101927320			chr1	75042917	75091782	+
1429	9.492505	741.7764	9.223338	554.30255	9.647265	822.2175	CRYZ		crystallin, zeta (quinone reductase)	protein-coding	1429	ENSG00000116791	GO:0003730|GO:0003960|GO:0005737|GO:0005794|GO:0005829|GO:0007601|GO:0008270|GO:0042178|GO:0043231|GO:0051289|GO:0070402|GO:0070404	chr1	75171172	75199092	-	HGNC:2419|MIM:123691|HPRD:00437|Vega:OTTHUMG00000009620
127253	10.074368	1110.2764	9.129788	519.5001	9.779504	901.14465	TYW3	C1orf171	tRNA-yW synthesizing protein 3 homolog (S. cerevisiae)	protein-coding	127253	ENSG00000162623	GO:0008033|GO:0008168	chr1	75198836	75232360	+	HGNC:24757|MIM:611245|HPRD:14036|Vega:OTTHUMG00000009641
431707	0.0	0.0	0.1088079	1.0	0.0	0.0	LHX8	LHX7	LIM homeobox 8	protein-coding	431707	ENSG00000162624	GO:0003700|GO:0005634|GO:0006351|GO:0007611|GO:0008270|GO:0008585|GO:0021884|GO:0042475|GO:0043565	chr1	75594119	75627218	+	HGNC:28838|MIM:604425|HPRD:17275|Vega:OTTHUMG00000009692
204962	6.6615677	104.24999	4.196271	17.0	4.6643286	26.0	SLC44A5	CTL5	solute carrier family 44, member 5	protein-coding	204962	ENSG00000137968	GO:0005886|GO:0006644|GO:0006656|GO:0016021|GO:0044281|GO:0046474|GO:0055085	chr1	75667816	76076799	-	HGNC:28524|HPRD:14580|Vega:OTTHUMG00000009721
100422213	0.0	0.0	0.0	0.0	0.0	0.0	LOC100422213		guanine nucleotide binding protein-like 3 (nucleolar) pseudogene	pseudo	100422213			chr1	75987050	75987886	+
646417	0.0	0.0	0.0	0.0	0.0	0.0	RPL29P5	RPL29_2_63	ribosomal protein L29 pseudogene 5	pseudo	646417			chr1	76047736	76048357	+	HGNC:36786
100421536	0.0	0.0	0.0	0.0	0.0	0.0	LOC100421536		diphosphoinositol pentakisphosphate kinase 2 pseudogene	pseudo	100421536			chr1	76107023	76107772	-
34	10.239594	1245.0	9.742736	794.5133	10.212956	1216.9614	ACADM	ACAD1|MCAD|MCADH	acyl-CoA dehydrogenase, C-4 to C-12 straight chain	protein-coding	34	ENSG00000117054	GO:0001889|GO:0003995|GO:0005739|GO:0005759|GO:0005978|GO:0006111|GO:0006635|GO:0009409|GO:0009791|GO:0019254|GO:0030424|GO:0033539|GO:0042594|GO:0042802|GO:0044255|GO:0044281|GO:0045329|GO:0050660|GO:0051791|GO:0051793|GO:0055007|GO:0055114|GO:0070991	chr1	76190032	76229363	+	HGNC:89|MIM:607008|HPRD:08447|Vega:OTTHUMG00000009784
1744	0.0	0.0	0.0	0.0	0.0	0.0	DLSTP1	DLSTP	dihydrolipoamide S-succinyltransferase pseudogene 1	pseudo	1744			chr1	76207708	76210467	-	HGNC:2912
5876	10.448267	1438.7523	9.645157	742.5525	10.0796	1109.5133	RABGGTB	GGTB	Rab geranylgeranyltransferase, beta subunit	protein-coding	5876	ENSG00000137955	GO:0004663|GO:0005515|GO:0006464|GO:0007601|GO:0018344|GO:0046872	chr1	76251879	76260775	+	HGNC:9796|MIM:179080|HPRD:01532|Vega:OTTHUMG00000009786
692085	0.6870166	1.6578947	0.0	0.5263158	1.4378811	2.7778947	SNORD45C	U45C	small nucleolar RNA, C/D box 45C	snoRNA	692085			chr1	76252757	76252834	+	HGNC:32720
26805	0.91918993	1.9473684	0.0	0.80263156	0.0	0.0	SNORD45A	RNU45A|U45a	small nucleolar RNA, C/D box 45A	snoRNA	26805			chr1	76253574	76253657	+	HGNC:10184
26804	0.8896457	1.9078947	0.0106276395	0.93421054	0.0	0.4868421	SNORD45B	RNU45B|U45b	small nucleolar RNA, C/D box 45B	snoRNA	26804			chr1	76255162	76255232	+	HGNC:10185
4438	3.6581037	13.0	1.6937704	3.0	2.771244	7.0	MSH4		mutS homolog 4 (E. coli)	protein-coding	4438	ENSG00000057468	GO:0000710|GO:0000795|GO:0001541|GO:0003677|GO:0003684|GO:0005524|GO:0005634|GO:0007131|GO:0007283|GO:0007292|GO:0008094|GO:0030983|GO:0032300|GO:0045143|GO:0051026	chr1	76262556	76378923	+	HGNC:7327|MIM:602105|HPRD:03658|Vega:OTTHUMG00000009788
127247	0.0	0.0	0.0	0.0	0.0	0.0	ASB17	Asb-17	ankyrin repeat and SOCS box containing 17	protein-coding	127247	ENSG00000154007	GO:0016567|GO:0035556	chr1	76384558	76398116	-	HGNC:19769|HPRD:10671|Vega:OTTHUMG00000009787
101927342	0.0	0.0	0.0	0.0	0.0	0.0	LOC101927342		uncharacterized LOC101927342	miscRNA	101927342			chr1	76477009	76485041	+
256435	6.1098156	71.11842	6.165517	66.56579	6.3562064	84.0	ST6GALNAC3	PRO7177|SIAT7C|ST6GALNACIII|STY	ST6 (alpha-N-acetyl-neuraminyl-2,3-beta-galactosyl-1,3)-N-acetylgalactosaminide alpha-2,6-sialyltransferase 3	protein-coding	256435		GO:0000139|GO:0006486|GO:0006677|GO:0006687|GO:0008373|GO:0009100|GO:0016021	chr1	76540389	77096669	+	HGNC:19343|MIM:610133|HPRD:15341
100418965	0.0	0.0	0.0	0.0	0.0	0.0	LOC100418965		peroxiredoxin 5 pseudogene	pseudo	100418965			chr1	76819265	76819924	-
729708	0.0	0.0	0.0	0.0	0.0	0.0	TPI1P1	RCTPI1	triosephosphate isomerase 1 pseudogene 1	pseudo	729708			chr1	77165440	77166710	+	HGNC:35449
81849	4.6668386	26.157894	4.825943	26.302631	4.8796115	30.18421	ST6GALNAC5	SIAT7E|ST6GalNAcV	ST6 (alpha-N-acetyl-neuraminyl-2,3-beta-galactosyl-1,3)-N-acetylgalactosaminide alpha-2,6-sialyltransferase 5	protein-coding	81849		GO:0001665|GO:0006486|GO:0006688|GO:0008373|GO:0009312|GO:0030173	chr1	77333186	77529737	+	HGNC:19342|MIM:610134|HPRD:15342
10026	9.299739	649.0	9.325554	595.0	9.725308	867.9208	PIGK	GPI8	phosphatidylinositol glycan anchor biosynthesis, class K	protein-coding	10026	ENSG00000142892	GO:0003756|GO:0003923|GO:0004197|GO:0005515|GO:0005789|GO:0006457|GO:0006501|GO:0006508|GO:0016255|GO:0030176|GO:0034235|GO:0042765|GO:0043687|GO:0044267	chr1	77554667	77685132	-	HGNC:8965|MIM:605087|HPRD:05474|Vega:OTTHUMG00000009686
645441	0.0	0.0	0.0	0.0	0.0	0.0	RPL17P6	RPL17_1_64	ribosomal protein L17 pseudogene 6	pseudo	645441			chr1	77594759	77595388	+	HGNC:36520
100421400	0.0	0.0	0.0	0.0	0.0	0.0	LOC100421400		alanyl-tRNA synthetase domain containing 1 pseudogene	pseudo	100421400			chr1	77660503	77661084	+
26289	8.311969	327.26263	8.512829	338.73685	8.533949	380.05383	AK5	AK6	adenylate kinase 5	protein-coding	26289	ENSG00000154027	GO:0004017|GO:0004550|GO:0005524|GO:0005737|GO:0005813|GO:0005829|GO:0006165|GO:0006172|GO:0006173|GO:0007165|GO:0008603|GO:0009142|GO:0009220|GO:0015949|GO:0019206|GO:0044281|GO:0046034|GO:0055086	chr1	77747662	78025654	+	HGNC:365|MIM:608009|HPRD:10472|Vega:OTTHUMG00000009796
100147756	0.0	0.0	0.0	0.0	0.0	0.0	RNU7-8P	RNU7-139P|U7.8	RNA, U7 small nuclear 8 pseudogene	pseudo	100147756			chr1	77886011	77886069	+	HGNC:34104
26009	9.321366	658.8027	8.571741	352.8553	9.13134	575.0132	ZZZ3	ATAC1	zinc finger, ZZ-type containing 3	protein-coding	26009	ENSG00000036549	GO:0003677|GO:0003682|GO:0005515|GO:0005671|GO:0006351|GO:0006355|GO:0008270	chr1	78028101	78149112	-	HGNC:24523|HPRD:15907|Vega:OTTHUMG00000009652
100873275	0.0	0.0	0.0	0.0	0.0	0.0	RNA5SP20	RN5S20	RNA, 5S ribosomal pseudogene 20	pseudo	100873275			chr1	78080554	78080637	+	HGNC:42588
23032	10.6548605	1660.2632	10.417522	1268.3302	10.686328	1689.5685	USP33	VDU1	ubiquitin specific peptidase 33	protein-coding	23032	ENSG00000077254	GO:0001664|GO:0004197|GO:0004221|GO:0004843|GO:0005515|GO:0005737|GO:0005794|GO:0005813|GO:0006511|GO:0006897|GO:0007411|GO:0008270|GO:0008277|GO:0016477|GO:0016579|GO:0030891|GO:0043130|GO:0044297|GO:0048471|GO:0051298|GO:0070536|GO:0071108	chr1	78161674	78225564	-	HGNC:20059|MIM:615146|HPRD:10297|Vega:OTTHUMG00000009651
100131291	0.0	0.0	0.0	0.0	0.0	0.0	LOC100131291		actin, gamma 1 pseudogene	pseudo	100131291			chr1	78239553	78240564	-
374986	9.490635	740.8158	7.909708	223.0	9.061921	548.0	FAM73A		family with sequence similarity 73, member A	protein-coding	374986	ENSG00000180488	GO:0016021	chr1	78245309	78345225	+	HGNC:24741|HPRD:13415|Vega:OTTHUMG00000009766
100873276	0.0	0.0	0.0	0.0	0.0	0.0	RNA5SP21	RN5S21	RNA, 5S ribosomal pseudogene 21	pseudo	100873276			chr1	78245589	78245684	+	HGNC:42589
653631	0.0	0.0	0.0	0.0	0.0	0.0	LOC653631		axin interactor, dorsalization associated pseudogene	pseudo	653631			chr1	78275453	78277620	-
100420557	0.0	0.0	0.0	0.0	0.0	0.0	NSRP1P1	CCDC55P1	nuclear speckle splicing regulatory protein 1 pseudogene 1	pseudo	100420557			chr1	78312793	78314484	+	HGNC:38087
374987	4.2055917	19.0	3.6842477	11.921053	1.5488516	3.0	NEXN-AS1	C1orf118	NEXN antisense RNA 1	miscRNA	374987	ENSG00000235927		chr1	78347033	78355224	-	HGNC:31983|HPRD:13542
91624	7.17976	149.30263	6.3629665	76.32895	5.8855734	60.61842	NEXN	CMH20|NELIN	nexilin (F actin binding protein)	protein-coding	91624	ENSG00000162614	GO:0005856|GO:0005924|GO:0008307|GO:0030018|GO:0030334|GO:0051015|GO:0051493	chr1	78354200	78409578	+	HGNC:29557|MIM:613121|HPRD:11388|Vega:OTTHUMG00000040533
8880	11.2506275	2509.1162	11.519679	2722.7917	11.516724	3004.345	FUBP1	FBP|FUBP	far upstream element (FUSE) binding protein 1	protein-coding	8880	ENSG00000162613	GO:0003697|GO:0003700|GO:0003723|GO:0005634|GO:0005730|GO:0006366|GO:0010628	chr1	78412167	78444889	-	HGNC:4004|MIM:603444|HPRD:10349|Vega:OTTHUMG00000040799
11080	8.895774	490.5	7.340787	150.32895	8.103551	282.02158	DNAJB4	DNAJW|DjB4|HLJ1	DnaJ (Hsp40) homolog, subfamily B, member 4	protein-coding	11080		GO:0005515|GO:0005634|GO:0005730|GO:0005737|GO:0005886|GO:0006457|GO:0006986|GO:0009408|GO:0051082	chr1	78470636	78482995	+	HGNC:14886|MIM:611327|HPRD:07486
100131495	0.0	0.0	0.0	0.0	0.0	0.0	LOC100131495		nitrilase family, member 2 pseudogene	pseudo	100131495			chr1	78509067	78509855	-
54810	0.95766413	2.0	0.1088079	1.0	0.0	1.0	GIPC2	SEMCAP-2|SEMCAP2	GIPC PDZ domain containing family, member 2	protein-coding	54810		GO:0005737	chr1	78510646	78604133	+	HGNC:18177|HPRD:17040
100422537	0.0	0.0	0.0	0.0	0.0	0.0	LOC100422537		signal sequence receptor, gamma (translocon-associated protein gamma) pseudogene	pseudo	100422537			chr1	78557183	78557737	+
100873277	0.0	0.0	0.0	0.0	0.0	0.0	RNA5SP22	RN5S22	RNA, 5S ribosomal pseudogene 22	pseudo	100873277			chr1	78560491	78560599	-	HGNC:42590
100132264	0.0	0.0	0.0	0.0	0.0	0.0	RNFT1P2		ring finger protein, transmembrane 1 pseudogene 2	pseudo	100132264			chr1	78636154	78636927	-	HGNC:44388
149047	0.0	0.0	0.0	0.0	0.0	0.0	MGC27382		uncharacterized MGC27382	miscRNA	149047	ENSG00000237413		chr1	78695283	78835147	+
100873278	0.0	0.0	0.0	0.0	0.0	0.0	RNA5SP23	RN5S23	RNA, 5S ribosomal pseudogene 23	pseudo	100873278			chr1	78840849	78840953	-	HGNC:42591
5737	6.0075126	66.25	4.3567357	19.0	4.897114	30.552631	PTGFR	FP	prostaglandin F receptor (FP)	protein-coding	5737	ENSG00000122420	GO:0004958|GO:0005576|GO:0005737|GO:0005886|GO:0005887|GO:0007186|GO:0007567|GO:0032496|GO:0043066	chr1	78956728	79006386	+	HGNC:9600|MIM:600563|HPRD:08988|Vega:OTTHUMG00000009644
10964	0.0	0.0	0.0	0.0	0.0	0.0	IFI44L	C1orf29	interferon-induced protein 44-like	protein-coding	10964		GO:0005737|GO:0006955|GO:0051607	chr1	79086067	79111830	+	HGNC:17817|MIM:613975|HPRD:13728
10561	6.0037827	66.07895	2.6937704	6.0	3.9638891	16.0	IFI44	MTAP44|TLDC5|p44	interferon-induced protein 44	protein-coding	10561	ENSG00000137965	GO:0005737|GO:0009615	chr1	79115477	79129763	+	HGNC:16938|MIM:610468|HPRD:09998|Vega:OTTHUMG00000009723
100130630	0.0	0.0	0.0	0.0	0.0	0.0	RPL23P3	RPL23_1_65	ribosomal protein L23 pseudogene 3	pseudo	100130630			chr1	79131956	79132382	+	HGNC:35988
652549	0.0	0.0	0.0	0.0	0.0	0.0	LOC652549		SNW domain containing 1 pseudogene	pseudo	652549			chr1	79214757	79216541	+
64123	0.0	0.0	0.0	0.0	0.0	0.0	ELTD1	ETL|KPG_003	EGF, latrophilin and seven transmembrane domain containing 1	protein-coding	64123	ENSG00000162618	GO:0004930|GO:0005509|GO:0005886|GO:0007186|GO:0007218|GO:0016021|GO:0046983	chr1	79355449	79472495	-	HGNC:20822|Vega:OTTHUMG00000009738
729779	0.0	0.0	0.0	0.0	0.0	0.0	PSAT1P3		phosphoserine aminotransferase 1 pseudogene 3	pseudo	729779			chr1	79520633	79521740	-	HGNC:43989
343296	0.0	0.0	0.0	0.0	0.0	0.0	ADH5P2		alcohol dehydrogenase 5 (class III), chi polypeptide, pseudogene 2	pseudo	343296			chr1	79986754	79988152	+	HGNC:22976
553139	0.0	0.0	0.0	0.0	0.0	0.0	LOC553139		PAI-1 mRNA binding protein pseudogene	pseudo	553139			chr1	80555862	80558256	-
646526	0.0	0.0	0.0	0.0	0.0	0.0	HMGB1P18		high mobility group box 1 pseudogene 18	pseudo	646526			chr1	80749037	80749654	+	HGNC:39100
100129325	0.0	0.0	0.0	0.0	0.0	0.0	HNRNPA1P64		heterogeneous nuclear ribonucleoprotein A1 pseudogene 64	pseudo	100129325			chr1	80916833	80917682	-	HGNC:48794
1338	0.0	0.0	0.0	0.0	0.0	0.0	COX6A1P1	COX6A1P	cytochrome c oxidase subunit VIa polypeptide 1 pseudogene 1	pseudo	1338			chr1	80961574	80962107	+	HGNC:2278
101927412	0.0	0.0	0.0	0.0	0.0	0.0	LOC101927412		uncharacterized LOC101927412	miscRNA	101927412			chr1	81106972	81112473	+
100873234	0.0	0.0	0.0	0.0	0.0	0.0	MTND2P30		MT-ND2 pseudogene 30	pseudo	100873234			chr1	81546463	81546861	+	HGNC:42131
646538	0.0	0.0	0.0	0.0	0.0	0.0	RPL7P10	RPL7_2_66	ribosomal protein L7 pseudogene 10	pseudo	646538			chr1	81563880	81564711	-	HGNC:36599
343301	0.0	0.0	0.0	0.0	0.0	0.0	RPL10AP4	RPL10A_1_67	ribosomal protein L10a pseudogene 4	pseudo	343301			chr1	81674220	81674934	+	HGNC:35873
101927458	0.0	0.0	0.0	0.0	0.0	0.0	LOC101927458		uncharacterized LOC101927458	miscRNA	101927458			chr1	81771825	81880069	+
729817	0.0	0.0	0.0	0.0	0.0	0.0	HNRNPA3P14		heterogeneous nuclear ribonucleoprotein A3 pseudogene 14	pseudo	729817			chr1	81892210	81893096	+	HGNC:48760
646555	0.0	0.0	0.0	0.0	0.0	0.0	LOC646555		AT rich interactive domain 3B pseudogene	pseudo	646555			chr1	81967270	81971426	+
101927434	0.0	0.0	0.0	0.0	0.0	0.0	LOC101927434		uncharacterized LOC101927434	miscRNA	101927434			chr1	81979565	81980878	-
101060144	0.0	0.0	0.0	0.0	0.0	0.0	MED28P8		mediator complex subunit 28 pseudogene 8	pseudo	101060144			chr1	82022802	82024205	-	HGNC:45085
100270901	0.0	0.0	0.0	0.0	0.0	0.0	RPS20P7	RPS20_2_68	ribosomal protein S20 pseudogene 7	pseudo	100270901			chr1	82061768	82062291	-	HGNC:35911
729828	0.0	0.0	0.0	0.0	0.0	0.0	ST13P20		suppression of tumorigenicity 13 (colon carcinoma) (Hsp70 interacting protein) pseudogene 20	pseudo	729828			chr1	82187385	82188743	+	HGNC:38863
23266	0.0	0.0	0.0	0.0	0.0	0.0	LPHN2	CIRL2|CL2|LEC1|LPHH1	latrophilin 2	protein-coding	23266	ENSG00000117114	GO:0004930|GO:0005886|GO:0007186|GO:0007218|GO:0016021|GO:0016524|GO:0030246	chr1	82266082	82458107	+	HGNC:18582|MIM:607018|HPRD:06116|Vega:OTTHUMG00000009844
101927498	0.0	0.0	0.0	0.0	0.0	0.0	LOC101927498		uncharacterized LOC101927498	miscRNA	101927498			chr1	83439565	83451891	-
101927542	0.0	0.0	0.0	0.0	0.0	0.0	LOC101927542		uncharacterized LOC101927542	miscRNA	101927542			chr1	83911736	83920454	+
100316867	0.0	0.0	0.0	0.0	0.0	0.0	ARF4P5		ADP-ribosylation factor 4 pseudogene 5	pseudo	100316867			chr1	84038401	84039296	+	HGNC:37629
101927587	0.0	0.0	0.0	0.0	0.9638891	2.0	LOC101927587		uncharacterized LOC101927587	miscRNA	101927587			chr1	84041471	84326679	-
101927560	0.0	0.0	0.0	0.0	0.0	0.0	LOC101927560		uncharacterized LOC101927560	miscRNA	101927560			chr1	84267199	84326229	-
79739	7.7179856	216.81508	6.9791727	117.0	7.7319865	217.98683	TTLL7	RP5-836J3.2	tubulin tyrosine ligase-like family, member 7	protein-coding	79739		GO:0005737|GO:0005929|GO:0005932|GO:0007399|GO:0016874|GO:0018095|GO:0030154|GO:0030425|GO:0043204	chr1	84335057	84464833	-	HGNC:26242|HPRD:08013
5567	9.050422	546.0	8.24992	282.3052	8.547985	383.76932	PRKACB	PKACB	protein kinase, cAMP-dependent, catalytic, beta	protein-coding	5567	ENSG00000142875	GO:0000287|GO:0004691|GO:0005515|GO:0005524|GO:0005654|GO:0005813|GO:0005829|GO:0005886|GO:0005952|GO:0005975|GO:0006006|GO:0006094|GO:0006112|GO:0006468|GO:0006833|GO:0007165|GO:0007173|GO:0007188|GO:0007202|GO:0007243|GO:0007268|GO:0007596|GO:0008543|GO:0019433|GO:0031625|GO:0034199|GO:0044281|GO:0045087|GO:0048011|GO:0048471|GO:0050796|GO:0051447|GO:0055085|GO:0071377|GO:0097338	chr1	84543658	84704181	+	HGNC:9381|MIM:176892|HPRD:01482|Vega:OTTHUMG00000009975
100505690	0.0	0.0	0.0	0.0	0.0	0.0	LOC100505690		thioredoxin 2 pseudogene	pseudo	100505690			chr1	84551358	84552650	+
101927611	0.0	0.0	0.0	0.0	0.0	0.0	LOC101927611		uncharacterized LOC101927611	miscRNA	101927611			chr1	84587925	84642691	-
100128775	0.0	0.0	0.0	0.0	0.0	0.0	LOC100128775		neural precursor cell expressed, developmentally down-regulated 8 pseudogene	pseudo	100128775			chr1	84709934	84710530	+
101927633	0.0	0.0	0.0	0.0	0.0	0.0	LOC101927633		uncharacterized LOC101927633	miscRNA	101927633			chr1	84743081	84763964	-
148418	5.4495173	45.0	4.8636956	27.0	5.1338143	36.0	SAMD13	RP11-376N17.1	sterile alpha motif domain containing 13	protein-coding	148418	ENSG00000203943		chr1	84764049	84816481	+	HGNC:24582|HPRD:17302|Vega:OTTHUMG00000009859
391051	0.0	0.0	0.0	0.0	0.0	1.0	UOX	UOXP|URICASE	urate oxidase, pseudogene	pseudo	391051			chr1	84830641	84850484	-	HGNC:12575|MIM:191540
58511	0.0	0.0	0.0	0.0	0.0	0.0	DNASE2B	DLAD	deoxyribonuclease II beta	protein-coding	58511	ENSG00000137976	GO:0004531|GO:0005576|GO:0005764|GO:0006259	chr1	84864215	84880691	+	HGNC:28875|MIM:608057|HPRD:09728|Vega:OTTHUMG00000009860
101927656	0.0	0.0	0.0	0.0	0.0	0.0	LOC101927656		uncharacterized LOC101927656	miscRNA	101927656			chr1	84920538	84932295	-
80135	10.063263	1101.7632	9.861123	862.4606	10.097032	1122.9999	RPF1	BXDC5|RP11-118B23.1	ribosome production factor 1 homolog (S. cerevisiae)	protein-coding	80135		GO:0003723|GO:0005730|GO:0006364|GO:0019843	chr1	84944920	84964033	+	HGNC:30350|HPRD:15272
2787	10.706343	1720.5789	11.106632	2044.9138	10.909397	1972.088	GNG5		guanine nucleotide binding protein (G protein), gamma 5	protein-coding	2787	ENSG00000174021	GO:0003924|GO:0004871|GO:0005834|GO:0005886|GO:0006112|GO:0006184|GO:0007165|GO:0007186|GO:0007268|GO:0044281|GO:0071377	chr1	84964006	84972262	-	HGNC:4408|MIM:600874|HPRD:11865|Vega:OTTHUMG00000009858
100505741	0.0	0.39473686	1.3686751	2.3947368	0.0	0.67105263	SPATA1	SP-2|SPAP1	spermatogenesis associated 1	protein-coding	100505741			chr1	84971984	85022178	+	HGNC:14682
1486	8.861744	479.06577	7.6847453	190.80263	7.8547707	237.35155	CTBS	CTB	chitobiase, di-N-acetyl-	protein-coding	1486	ENSG00000117151	GO:0004568|GO:0005764|GO:0006032|GO:0009313	chr1	85018804	85040163	-	HGNC:2496|MIM:600873|HPRD:02927|Vega:OTTHUMG00000009922
101927773	0.0	0.0	0.0	0.0	0.0	0.0	LOC101927773		uncharacterized LOC101927773	miscRNA	101927773			chr1	85062206	85086743	-
439927	0.0	0.0	0.0	0.0	0.0	0.0	C1orf180		chromosome 1 open reading frame 180	miscRNA	439927	ENSG00000180869		chr1	85093913	85100703	-	HGNC:26647|HPRD:08182|Vega:OTTHUMG00000009923
117178	9.373405	683.0	9.120035	516.0	9.845003	943.0	SSX2IP	ADIP	synovial sarcoma, X breakpoint 2 interacting protein	protein-coding	117178	ENSG00000117155	GO:0005515|GO:0005634|GO:0005913|GO:0007155|GO:0019904|GO:0031252|GO:0035020|GO:0043234|GO:2000145	chr1	85109390	85156240	-	HGNC:16509|MIM:608690|HPRD:10566|Vega:OTTHUMG00000009926
23566	7.003639	132.14474	7.450649	162.22368	7.5410194	190.96051	LPAR3	EDG7|Edg-7|GPCR|HOFNH30|LP-A3|LPA3|RP4-678I3	lysophosphatidic acid receptor 3	protein-coding	23566	ENSG00000171517	GO:0000187|GO:0001965|GO:0004930|GO:0005543|GO:0005886|GO:0005887|GO:0007187|GO:0007204|GO:0007268|GO:0008289|GO:0032060|GO:0043231|GO:0051482|GO:0051928|GO:0070915	chr1	85279086	85358896	-	HGNC:14298|MIM:605106|HPRD:05486
255231	7.9146976	248.48822	8.079368	250.82895	8.120904	285.4342	MCOLN2	TRP-ML2|TRPML2	mucolipin 2	protein-coding	255231	ENSG00000153898	GO:0006811|GO:0016021	chr1	85391266	85462805	-	HGNC:13357|MIM:607399|HPRD:09584|Vega:OTTHUMG00000009954
55283	8.183958	299.47543	6.6723204	94.58322	7.542808	191.19737	MCOLN3	TRP-ML3|TRPML3	mucolipin 3	protein-coding	55283	ENSG00000055732	GO:0005737|GO:0005886|GO:0006811|GO:0007626|GO:0016021|GO:0042491	chr1	85483765	85514223	-	HGNC:13358|MIM:607400|HPRD:09585|Vega:OTTHUMG00000009955
126820	7.325596	165.1842	2.1088078	4.0	3.4181342	10.9605255	WDR63	DIC3|NYD-SP29|RP11-507C22.2	WD repeat domain 63	protein-coding	126820	ENSG00000162643		chr1	85527981	85598821	+	HGNC:30711|HPRD:11409|Vega:OTTHUMG00000009953
100616481	0.0	0.0	0.0	0.0	0.0	0.0	MIR4423		microRNA 4423	miscRNA	100616481	ENSG00000266110		chr1	85599477	85599556	+	HGNC:41784|miRBase:MI0016760
84144	7.1211295	143.35669	6.42741	79.815796	7.133023	143.92105	SYDE2	RP11-33E12.1	synapse defective 1, Rho GTPase, homolog 2 (C. elegans)	protein-coding	84144	ENSG00000097096	GO:0005100|GO:0005829|GO:0007264|GO:0032862|GO:0051056	chr1	85623356	85666728	-	HGNC:25841|Vega:OTTHUMG00000009956
148423	9.247137	625.7632	8.905445	444.6842	9.182198	595.6448	C1orf52	RP11-234D19.1|gm117	chromosome 1 open reading frame 52	protein-coding	148423			chr1	85715637	85725355	-	HGNC:24871|HPRD:16637
8915	9.420705	705.7632	8.822692	419.89478	9.160491	586.75	BCL10	CARMEN|CIPER|CLAP|c-E10|mE10	B-cell CLL/lymphoma 10	protein-coding	8915	ENSG00000142867	GO:0001772|GO:0001843|GO:0002020|GO:0002224|GO:0002237|GO:0002250|GO:0002906|GO:0003713|GO:0005515|GO:0005634|GO:0005737|GO:0005764|GO:0005829|GO:0005881|GO:0005886|GO:0006921|GO:0006968|GO:0007249|GO:0008022|GO:0008134|GO:0008219|GO:0009620|GO:0016064|GO:0019209|GO:0019899|GO:0019900|GO:0019901|GO:0031398|GO:0031625|GO:0032449|GO:0032765|GO:0038095|GO:0042101|GO:0042109|GO:0042221|GO:0042226|GO:…	chr1	85731460	85742587	-	HGNC:989|MIM:603517|HPRD:04625|Vega:OTTHUMG00000009965
646626	3.949335	15.907895	3.8901675	13.749999	3.606226	12.486842	LOC646626		uncharacterized LOC646626	miscRNA	646626			chr1	85742041	85743771	+
23576	11.022257	2141.7776	10.669782	1510.6711	10.80195	1830.5498	DDAH1	DDAH	dimethylarginine dimethylaminohydrolase 1	protein-coding	23576	ENSG00000153904	GO:0000052|GO:0003073|GO:0003824|GO:0005739|GO:0006527|GO:0007263|GO:0016403|GO:0016597|GO:0045429|GO:0045766|GO:0046872	chr1	85784168	86044046	-	HGNC:2715|MIM:604743|HPRD:09203|Vega:OTTHUMG00000010578
3491	13.1474905	9344.01	13.334671	9580.352	13.282336	10215.324	CYR61	CCN1|GIG1|IGFBP10	cysteine-rich, angiogenic inducer, 61	protein-coding	3491	ENSG00000142871	GO:0001558|GO:0001649|GO:0001934|GO:0002041|GO:0003181|GO:0003278|GO:0003281|GO:0005178|GO:0005520|GO:0005576|GO:0006935|GO:0008201|GO:0008283|GO:0009653|GO:0010518|GO:0010811|GO:0030198|GO:0030335|GO:0030513|GO:0033690|GO:0043065|GO:0043066|GO:0043280|GO:0044319|GO:0045669|GO:0045860|GO:0045944|GO:0050840|GO:0060413|GO:0060591|GO:0060710|GO:0060716|GO:0061036|GO:0070372|GO:0072593|GO:2000304	chr1	86046444	86049648	+	HGNC:2654|MIM:602369|HPRD:09089|Vega:OTTHUMG00000010577
54680	9.494806	742.9606	9.31135	589.17084	9.808244	919.2763	ZNHIT6	BCD1|C1orf181|NY-BR-75	zinc finger, HIT-type containing 6	protein-coding	54680	ENSG00000117174	GO:0000492|GO:0005515|GO:0042254|GO:0042802|GO:0046872|GO:0070761	chr1	86115106	86174116	-	HGNC:26089|HPRD:08630
255631	0.95766413	2.0	0.0	0.0	0.0	1.0	COL24A1		collagen, type XXIV, alpha 1	protein-coding	255631	ENSG00000171502	GO:0005201|GO:0005576|GO:0005581|GO:0005788|GO:0030198	chr1	86194916	86622121	-	HGNC:20821|MIM:610025|HPRD:10846|Vega:OTTHUMG00000010629
57489	8.519655	377.93417	7.3991904	156.53946	8.14563	290.36844	ODF2L	RP5-977L11.1|dJ977L11.1	outer dense fiber of sperm tails 2-like	protein-coding	57489	ENSG00000122417	GO:0005813	chr1	86812507	86862025	-	HGNC:29225|HPRD:11134|Vega:OTTHUMG00000010080
100420166	0.0	0.0	0.0	0.0	0.0	0.0	LOC100420166		ribosomal protein L7-like 1 pseudogene	pseudo	100420166			chr1	86869862	86870585	-
9635	9.271084	636.2368	0.1088079	1.0	0.9638891	2.0	CLCA2	CACC|CACC3|CLCRG2|CaCC-3	chloride channel accessory 2	protein-coding	9635	ENSG00000137975	GO:0005254|GO:0005576|GO:0005887|GO:0006810|GO:0007155|GO:0009925|GO:0015276|GO:0030054	chr1	86889769	86922240	+	HGNC:2016|MIM:604003|HPRD:04923|Vega:OTTHUMG00000010256
1179	0.0	0.0	0.0	0.0	0.0	0.0	CLCA1	CACC|CACC1|CLCRG1|CaCC-1|GOB5|hCLCA1|hCaCC-1	chloride channel accessory 1	protein-coding	1179	ENSG00000016490	GO:0005254|GO:0005615|GO:0005887|GO:0006810|GO:0006816|GO:0006821|GO:0030141	chr1	86934526	86965974	+	HGNC:2015|MIM:603906|HPRD:04880|Vega:OTTHUMG00000010254
22802	0.0	0.0	0.0	0.0	0.0	0.0	CLCA4	CaCC|CaCC2	chloride channel accessory 4	protein-coding	22802	ENSG00000016602	GO:0005254|GO:0005576|GO:0005887|GO:0006810|GO:0006821|GO:0016324	chr1	87012759	87046432	+	HGNC:2018|HPRD:16719|Vega:OTTHUMG00000010260
100129348	0.0	0.0	0.0	0.0	0.0	0.0	LOC100129348		cell division cycle associated 4 pseudogene	pseudo	100129348			chr1	87016999	87019246	-
9629	1.2175312	2.3947368	3.1088078	8.0	0.0	1.0	CLCA3P	CLCA3	chloride channel accessory 3, pseudogene	pseudo	9629	ENSG00000153923	GO:0005215|GO:0005244|GO:0005254|GO:0005262|GO:0005615|GO:0006810|GO:0034707	chr1	87099959	87121059	+	HGNC:2017|MIM:604337|HPRD:05065
51100	11.19533	2414.7622	10.908898	1782.9993	11.248729	2495.0264	SH3GLB1	Bif-1|PPP1R70|dJ612B15.2	SH3-domain GRB2-like endophilin B1	protein-coding	51100	ENSG00000097033	GO:0000139|GO:0005504|GO:0005515|GO:0005737|GO:0005741|GO:0006654|GO:0006915|GO:0032461|GO:0042171|GO:0042802|GO:0042803|GO:0043234|GO:0051084|GO:0051259|GO:1900740	chr1	87170253	87213867	+	HGNC:10833|MIM:609287|HPRD:15333|Vega:OTTHUMG00000010257
388132	0.0	0.0	0.0	0.0	0.0	0.0	RPL17P5	RPL17_2_69	ribosomal protein L17 pseudogene 5	pseudo	388132			chr1	87250561	87251185	+	HGNC:35491|HPRD:16806
9403	11.148633	2337.853	10.981927	1875.5771	11.165423	2355.0378	SEP15		15 kDa selenoprotein	protein-coding	9403	ENSG00000183291	GO:0005788|GO:0008430|GO:0051084	chr1	87328128	87380107	-	MIM:606254|HPRD:09376|Vega:OTTHUMG00000008520
9653	9.610438	804.9605	9.348155	604.3947	9.858527	951.8816	HS2ST1	dJ604K5.2	heparan sulfate 2-O-sulfotransferase 1	protein-coding	9653	ENSG00000153936	GO:0000139|GO:0005975|GO:0006024|GO:0008146|GO:0016021|GO:0030203|GO:0044281	chr1	87380335	87575681	+	HGNC:5193|MIM:604844|HPRD:09215|Vega:OTTHUMG00000010255
100421465	0.0	0.0	0.0	0.0	0.0	0.0	LOC100421465		ubiquitin-like modifier activating enzyme 2 pseudogene	pseudo	100421465			chr1	87510616	87511691	-
100421468	0.0	0.0	0.0	0.0	0.0	0.0	LOC100421468		ubiquitin-like modifier activating enzyme 2 pseudogene	pseudo	100421468			chr1	87511560	87512400	+
339524	0.0	0.0	0.0	0.0	0.0	0.0	LOC339524		uncharacterized LOC339524	miscRNA	339524	ENSG00000267272	GO:0016021	chr1	87595448	87634887	+	HPRD:14169
101927844	0.0	0.0	0.0	0.0	0.0	0.0	LOC101927844		uncharacterized LOC101927844	miscRNA	101927844			chr1	87678352	87717014	+
8543	10.082816	1116.7974	10.535424	1376.335	10.647011	1644.1445	LMO4		LIM domain only 4	protein-coding	8543		GO:0001158|GO:0001843|GO:0003281|GO:0003700|GO:0005667|GO:0006366|GO:0008134|GO:0008270|GO:0021514|GO:0021522|GO:0021527|GO:0031333|GO:0042659|GO:0045944|GO:0048538|GO:0050865	chr1	87794151	87814607	+	HGNC:6644|MIM:603129|HPRD:09122
100505768	0.0	0.0	0.0	0.0	0.0	0.0	LOC100505768		uncharacterized LOC100505768	miscRNA	100505768	ENSG00000227290		chr1	87819207	87837338	-
101927871	0.0	0.0	0.0	0.0	0.0	0.0	LOC101927871		uncharacterized LOC101927871	miscRNA	101927871			chr1	88425121	88427565	+
101927891	0.0	0.0	0.0	0.0	0.0	0.0	LOC101927891		uncharacterized LOC101927891	miscRNA	101927891			chr1	88994545	89150887	-
100271140	0.0	0.0	0.0	0.0	0.0	0.0	RPL36AP10	RPL36A_1_70	ribosomal protein L36a pseudogene 10	pseudo	100271140			chr1	89043528	89043934	+	HGNC:36175
5586	10.566843	1562.0	9.974489	932.9665	10.528641	1514.6316	PKN2	PAK2|PRK2|PRKCL2|PRO2042|Pak-2	protein kinase N2	protein-coding	5586	ENSG00000065243	GO:0004672|GO:0004674|GO:0004697|GO:0005515|GO:0005524|GO:0005634|GO:0005737|GO:0005856|GO:0006351|GO:0006355|GO:0006468|GO:0006915|GO:0007049|GO:0007155|GO:0007165|GO:0010631|GO:0016020|GO:0030027|GO:0030496|GO:0032154|GO:0032467|GO:0042826|GO:0043296|GO:0043297|GO:0045931|GO:0051301|GO:2000145	chr1	89149922	89301938	+	HGNC:9406|MIM:602549|HPRD:03972|Vega:OTTHUMG00000010074
100462880	0.0	0.0	0.0	0.0	0.0	0.0	TCEB1P19		transcription elongation factor B (SIII), polypeptide 1 pseudogene 19	pseudo	100462880			chr1	89294796	89295099	+	HGNC:38155
2959	9.488979	739.96594	8.574266	353.47366	9.04088	540.0658	GTF2B	TF2B|TFIIB	general transcription factor IIB	protein-coding	2959	ENSG00000137947	GO:0001047|GO:0005515|GO:0005654|GO:0006355|GO:0006366|GO:0006367|GO:0006368|GO:0008134|GO:0008270|GO:0010467|GO:0016032|GO:0017025|GO:0019048|GO:0046966	chr1	89318321	89357301	-	HGNC:4648|MIM:189963|HPRD:08928|Vega:OTTHUMG00000010611
100130455	0.0	0.0	0.0	0.0	0.0	0.0	LOC100130455		chromosome 20 open reading frame 196 pseudogene	pseudo	100130455			chr1	89389071	89389668	+
56267	9.0746975	555.26544	8.105803	255.46716	8.277998	318.2704	CCBL2	KAT3|KATIII|RP4-531M19.2	cysteine conjugate-beta lyase 2	protein-coding	56267	ENSG00000137944	GO:0005739|GO:0006103|GO:0006520|GO:0006569|GO:0009058|GO:0016212|GO:0030170|GO:0034641|GO:0042803|GO:0044281|GO:0047315|GO:0047804|GO:0070189	chr1	89401456	89458643	-	HGNC:33238|MIM:610656|HPRD:13752|Vega:OTTHUMG00000010617
494115	8.971829	517.05176	9.180091	537.9329	9.339255	664.1504	RBMXL1	RBM1	RNA binding motif protein, X-linked-like 1	protein-coding	494115	ENSG00000213516	GO:0000166|GO:0003723|GO:0005634|GO:0006397|GO:0008380|GO:0030529	chr1	89445139	89458643	-	HGNC:25073|HPRD:17417|Vega:OTTHUMG00000010661
2635	6.627944	101.84843	6.039545	61.0	6.0186005	66.47368	GBP3		guanylate binding protein 3	protein-coding	2635	ENSG00000117226	GO:0003924|GO:0005525|GO:0005737|GO:0016020|GO:0051607	chr1	89472360	89488549	-	HGNC:4184|MIM:600413|HPRD:02683|Vega:OTTHUMG00000010616
2633	5.7125516	54.0	5.535073	43.0	5.6918097	53.0	GBP1		guanylate binding protein 1, interferon-inducible	protein-coding	2633	ENSG00000117228	GO:0000139|GO:0003924|GO:0005525|GO:0005576|GO:0005829|GO:0019221|GO:0051607|GO:0060333	chr1	89517987	89531043	-	HGNC:4182|MIM:600411|HPRD:02681|Vega:OTTHUMG00000010614
284672	0.0	0.0	0.0	0.0	0.0	0.0	PTGES3P1	PTGES3P	prostaglandin E synthase 3 (cytosolic) pseudogene 1	pseudo	284672			chr1	89568802	89570637	-	HGNC:43824
2634	5.045127	34.0	5.251587	35.32895	4.607745	25.0	GBP2		guanylate binding protein 2, interferon-inducible	protein-coding	2634	ENSG00000162645	GO:0000139|GO:0003924|GO:0005525|GO:0005634|GO:0005829|GO:0006955|GO:0019221|GO:0060333|GO:0060337	chr1	89571816	89591842	-	HGNC:4183|MIM:600412|HPRD:02682|Vega:OTTHUMG00000010662
388646	0.0	0.0	0.0	0.0	0.0	0.0	GBP7	GBP4L	guanylate binding protein 7	protein-coding	388646	ENSG00000213512	GO:0003924|GO:0005525|GO:0016020	chr1	89597434	89641723	-	HGNC:29606|MIM:612468|HPRD:13432|Vega:OTTHUMG00000010659
115361	4.045127	17.0	3.430736	10.0	3.7603557	13.894737	GBP4	Mpa2	guanylate binding protein 4	protein-coding	115361	ENSG00000162654	GO:0003924|GO:0005525|GO:0005634|GO:0005737	chr1	89646831	89664633	-	HGNC:20480|MIM:612466|HPRD:13570|Vega:OTTHUMG00000010663
100421401	0.0	0.0	0.0	0.0	0.0	0.0	LOC100421401		guanylate binding protein family, member 6 pseudogene	pseudo	100421401			chr1	89703107	89768641	+
115362	2.2795923	5.0	1.6937704	3.0	2.771244	7.0	GBP5	GBP-5	guanylate binding protein 5	protein-coding	115362	ENSG00000154451	GO:0003924|GO:0005525|GO:0016020|GO:0031410|GO:0071346	chr1	89724634	89738544	-	HGNC:19895|MIM:611467|HPRD:13571
729930	0.0	0.0	0.0	0.0	0.0	0.0	LOC729930		chromosome 11 open reading frame 74 pseudogene	pseudo	729930			chr1	89754941	89756045	-
163351	0.0	1.0	0.0	0.0	0.0	1.0	GBP6		guanylate binding protein family, member 6	protein-coding	163351		GO:0003924|GO:0005525	chr1	89829436	89853719	+	HGNC:25395|MIM:612467|HPRD:13572
391053	0.0	0.0	0.0	0.0	0.0	0.0	CAPNS1P1		calpain, small subunit 1 pseudogene 1	pseudo	391053			chr1	89859580	89860219	+	HGNC:39562
400759	2.5170918	5.8947372	2.1088078	4.0	2.2858171	5.0	GBP1P1		guanylate binding protein 1, interferon-inducible pseudogene 1	pseudo	400759	ENSG00000225492		chr1	89873238	89890493	+	HGNC:39561
23507	9.023753	535.99994	8.5846195	356.0193	8.97791	517.0	LRRC8B	TA-LRRP|TALRRP	leucine rich repeat containing 8 family, member B	protein-coding	23507	ENSG00000197147	GO:0016021	chr1	89990397	90063420	+	HGNC:30692|MIM:612888|HPRD:18145|Vega:OTTHUMG00000010129
400761	2.8208723	7.2763157	3.7281592	12.289474	2.6759636	6.552632	FLJ27354		uncharacterized LOC400761	miscRNA	400761	ENSG00000231999		chr1	90090408	90098453	-
84230	8.596052	398.48685	8.434646	320.8684	9.209442	607.0	LRRC8C	AD158|FAD158	leucine rich repeat containing 8 family, member C	protein-coding	84230	ENSG00000171488	GO:0005789|GO:0016021	chr1	90098644	90185094	+	HGNC:25075|MIM:612889|HPRD:13284|Vega:OTTHUMG00000010305
100505788	0.0	0.0	0.0	0.0	0.0	0.0	LOC100505788		NADH dehydrogenase (ubiquinone) 1 alpha subcomplex, 4, 9kDa pseudogene	pseudo	100505788			chr1	90126773	90127016	-
101927952	0.0	0.0	0.0	0.0	0.0	0.0	LOC101927952		uncharacterized LOC101927952	miscRNA	101927952			chr1	90224280	90229481	-
101927933	0.0	0.0	0.0	0.0	0.0	0.0	LOC101927933		uncharacterized LOC101927933	miscRNA	101927933			chr1	90229104	90235457	+
101927975	0.0	0.0	0.0	0.0	0.0	0.0	LOC101927975		uncharacterized LOC101927975	miscRNA	101927975			chr1	90254363	90256051	+
55144	9.505055	748.2578	9.774439	812.16595	9.963481	1023.7105	LRRC8D	LRRC5	leucine rich repeat containing 8 family, member D	protein-coding	55144	ENSG00000171492	GO:0016021	chr1	90286573	90401989	+	HGNC:16992|MIM:612890|HPRD:11287|Vega:OTTHUMG00000010583
492303	3.755369	13.906667	4.966789	29.0	5.285817	40.0	GEMIN8P4		gem (nuclear organelle) associated protein 8 pseudogene 4	pseudo	492303			chr1	90458824	90460525	-	HGNC:37979
284695	9.024957	536.4474	8.935858	454.1579	9.23609	618.3159	ZNF326	ZAN75|ZIRD|Zfp326|dJ871E2.1	zinc finger protein 326	protein-coding	284695	ENSG00000162664	GO:0000993|GO:0003677|GO:0005515|GO:0005681|GO:0006351|GO:0006397|GO:0008270|GO:0008380|GO:0016363|GO:0032784|GO:0044609|GO:0045893	chr1	90460678	90494094	+	HGNC:14104|MIM:614601|HPRD:15774|Vega:OTTHUMG00000010675
343472	6.0440097	67.947365	6.4346414	80.21684	5.757621	55.473686	BARHL2		BarH-like homeobox 2	protein-coding	343472		GO:0001077|GO:0001709|GO:0001764|GO:0005634|GO:0030182|GO:0030516|GO:0043565|GO:0045727	chr1	91177579	91182794	-	HGNC:954|MIM:605212|HPRD:05555
149351	0.0	0.0	0.0	0.0	0.0	0.0	LOC149351		uncharacterized LOC149351	unknown	149351	ENSG00000233593		chr1	91295636	91301718	-
646780	0.0	0.0	0.0	0.0	0.0	0.0	PHKA1P1		phosphorylase kinase, alpha 1 pseudogene 1	pseudo	646780			chr1	91358513	91359484	-	HGNC:33919
84146	9.702565	858.04004	8.775593	406.40787	9.447254	715.7763	ZNF644	BM-005|MYP21|NatF|ZEP-2	zinc finger protein 644	protein-coding	84146	ENSG00000122482	GO:0003677|GO:0005634|GO:0006351|GO:0006355|GO:0046872	chr1	91380857	91487812	-	HGNC:29222|MIM:614159|HPRD:15885|Vega:OTTHUMG00000010078
646784	0.0	0.0	0.0	0.0	0.0	0.0	RPL5P6	RPL5_2_71	ribosomal protein L5 pseudogene 6	pseudo	646784			chr1	91489432	91490424	+	HGNC:35890
164045	3.127589	8.999999	1.1088079	2.0	2.2858171	5.0	HFM1	MER3|RP11-539G11.1|SEC63D1|Si-11|Si-11-6|helicase	HFM1, ATP-dependent DNA helicase homolog (S. cerevisiae)	protein-coding	164045	ENSG00000162669	GO:0003676|GO:0005524|GO:0008026	chr1	91726323	91870426	-	HGNC:20193|HPRD:13423|HPRD:18568|Vega:OTTHUMG00000010093
645931	0.0	0.0	0.0	0.0	0.0	0.0	FEN1P1	FENL1	flap structure-specific endonuclease 1 pseudogene 1	pseudo	645931			chr1	91793795	91795813	+	HGNC:3651
8317	8.669628	419.3363	8.988996	471.19736	9.53162	758.8816	CDC7	CDC7L1|HsCDC7|Hsk1|huCDC7	cell division cycle 7	protein-coding	8317	ENSG00000097046	GO:0000082|GO:0000278|GO:0004674|GO:0005524|GO:0005634|GO:0005654|GO:0005737|GO:0006260|GO:0008284|GO:0016301|GO:0033261|GO:0046872|GO:0051301	chr1	91966404	91991321	+	HGNC:1745|MIM:603311|HPRD:10345|Vega:OTTHUMG00000047810
441891	0.0	0.0	0.0	0.0	0.0	0.0	WDR82P2	WDR82C	WD repeat domain 82 pseudogene 2	pseudo	441891			chr1	91997679	92001426	-	HGNC:33513
100130802	0.0	0.0	0.0	0.0	0.0	0.0	RPL39P13	RPL39_3_72	ribosomal protein L39 pseudogene 13	pseudo	100130802			chr1	92065669	92066061	+	HGNC:36705
343477	0.0	0.0	0.0	0.0	0.0	0.0	HSP90B3P	GRP94C|TRA1P2|TRAP2	heat shock protein 90kDa beta (Grp94), member 3, pseudogene	pseudo	343477	ENSG00000203914		chr1	92108073	92109898	+	HGNC:12100
7049	10.19673	1208.5537	9.045265	489.9386	9.525755	755.80273	TGFBR3	BGCAN|betaglycan	transforming growth factor, beta receptor III	protein-coding	7049	ENSG00000069702	GO:0001568|GO:0001666|GO:0001824|GO:0001837|GO:0001889|GO:0003007|GO:0005024|GO:0005114|GO:0005160|GO:0005515|GO:0005539|GO:0005578|GO:0005615|GO:0005783|GO:0005887|GO:0006955|GO:0007179|GO:0007181|GO:0007243|GO:0008201|GO:0009897|GO:0009986|GO:0010633|GO:0010719|GO:0015026|GO:0016049|GO:0016477|GO:0017134|GO:0030165|GO:0030509|GO:0030511|GO:0030512|GO:0031100|GO:0032354|GO:0034673|GO:0034695|GO:…	chr1	92145900	92371559	-	HGNC:11774|MIM:600742|HPRD:02846
676	0.0	0.0	0.0	0.0	0.0	1.0	BRDT	BRD6|CT9	bromodomain, testis-specific	protein-coding	676	ENSG00000137948	GO:0001207|GO:0003713|GO:0005634|GO:0006338|GO:0006351|GO:0006397|GO:0007140|GO:0007141|GO:0007283|GO:0008380|GO:0030154|GO:0042393|GO:0043484|GO:0051039|GO:0070577	chr1	92414928	92479985	+	HGNC:1105|MIM:602144|HPRD:03684|Vega:OTTHUMG00000010113
253152	7.4416366	179.01945	7.7162356	195.01317	8.018128	265.80768	EPHX4	ABHD7|EPHXRP	epoxide hydrolase 4	protein-coding	253152	ENSG00000172031	GO:0016021|GO:0016787	chr1	92495533	92529093	+	HGNC:23758|HPRD:12408|Vega:OTTHUMG00000010114
100128094	0.0	0.0	0.0	0.0	0.0	0.0	LPCAT2BP		lysophosphatidylcholine acyltransferase 2b, pseudogene	pseudo	100128094			chr1	92532017	92533330	+	HGNC:38003
646817	0.0	0.0	0.0	0.0	0.0	0.0	SETP18		SET pseudogene 18	pseudo	646817			chr1	92540093	92540968	-	HGNC:42937
284697	4.576243	24.56579	2.9161627	7.0	3.9638891	16.0	BTBD8		BTB (POZ) domain containing 8	protein-coding	284697	ENSG00000189195	GO:0005634|GO:0005730	chr1	92545862	92613401	+	HGNC:21019|HPRD:12542|Vega:OTTHUMG00000010289
100240711	0.0	0.0	0.0	0.0	0.0	0.0	GAPDHP46		glyceraldehyde 3 phosphate dehydrogenase pseudogene 46	pseudo	100240711			chr1	92580196	92581389	-	HGNC:37804
5574	0.0	0.0	0.0	0.0	0.0	0.0	PRKAR1AP		protein kinase, cAMP-dependent, regulatory, type I, alpha pseudogene	pseudo	5574			chr1	92590854	92591858	+	HGNC:9389
23285	6.823967	116.67105	5.114728	32.131577	5.963889	64.0	KIAA1107		KIAA1107	protein-coding	23285	ENSG00000069712		chr1	92632609	92650280	+	HGNC:29192|Vega:OTTHUMG00000010292
100419803	0.0	0.0	0.0	0.0	0.0	0.0	LOC100419803		zinc finger protein 510 pseudogene	pseudo	100419803			chr1	92668911	92669535	+
388649	0.0	0.0	0.0	0.0	0.0	0.0	C1orf146	RP11-163M2.4	chromosome 1 open reading frame 146	protein-coding	388649	ENSG00000203910		chr1	92683573	92711367	+	HGNC:24032|HPRD:17988|Vega:OTTHUMG00000010285
100462767	0.0	0.0	0.0	0.0	0.0	0.0	ACTBP12	ACTGP5	actin, beta pseudogene 12	pseudo	100462767			chr1	92694573	92695013	-	HGNC:150
11146	7.908026	247.34174	7.859471	215.36844	8.492497	369.2895	GLMN	FAP|FAP48|FAP68|FKBPAP|GLML|GVM|VMGLOM	glomulin, FKBP associated protein	protein-coding	11146	ENSG00000174842	GO:0001570|GO:0001843|GO:0005171|GO:0005515|GO:0005622|GO:0031397|GO:0031461|GO:0031462|GO:0031463|GO:0031464|GO:0031625|GO:0032434|GO:0040029|GO:0042130|GO:0042327|GO:0042692|GO:0045086|GO:0050715|GO:0055105	chr1	92711955	92764566	-	HGNC:14373|MIM:601749|HPRD:03451|Vega:OTTHUMG00000010283
79871	8.925725	500.78952	7.748958	199.48686	8.33538	331.18427	RPAP2	C1orf82	RNA polymerase II associated protein 2	protein-coding	79871	ENSG00000122484	GO:0005634|GO:0005737|GO:0008420|GO:0009301|GO:0016591|GO:0046872|GO:0070940	chr1	92764522	92853732	+	HGNC:25791|MIM:611476|HPRD:07814|Vega:OTTHUMG00000010288
2672	5.2909374	40.31579	6.492285	83.48684	6.2262316	76.76316	GFI1	GFI-1|GFI1A|SCN2|ZNF163	growth factor independent 1 transcription repressor	protein-coding	2672	ENSG00000162676	GO:0000083|GO:0000122|GO:0005515|GO:0005634|GO:0006351|GO:0007638|GO:0008270|GO:0009996|GO:0010956|GO:0010957|GO:0010977|GO:0016032|GO:0016363|GO:0016604|GO:0017053|GO:0032088|GO:0034121|GO:0042472|GO:0042491|GO:0042660|GO:0044212|GO:0045165|GO:0045892|GO:0070105|GO:0071222	chr1	92940318	92952433	-	HGNC:4237|MIM:600871|HPRD:07527|Vega:OTTHUMG00000010897
7813	9.384861	688.4446	7.8634377	215.96141	8.46777	363.01385	EVI5	NB4S	ecotropic viral integration site 5	protein-coding	7813	ENSG00000067208	GO:0005097|GO:0005515|GO:0005634|GO:0005737|GO:0005815|GO:0005819|GO:0007049|GO:0007275|GO:0008283|GO:0051301	chr1	92974253	93257961	-	HGNC:3501|MIM:602942|HPRD:04249|Vega:OTTHUMG00000010895
100873879	0.0	0.0	0.0	0.0	0.0	0.0	HMGB3P9		high mobility group box 3 pseudogene 9	pseudo	100873879			chr1	93112605	93113187	-	HGNC:39301
100289500	0.0	0.0	0.0	0.0	0.0	0.0	LOC100289500		zinc finger, AN1-type domain 1 pseudogene	pseudo	100289500			chr1	93197618	93200045	+
100418724	0.0	0.0	0.0	0.0	0.0	0.0	CCNJP2		cyclin J pseudogene 2	pseudo	100418724			chr1	93221371	93222512	+	HGNC:37997
6125	14.216758	19607.168	14.114797	16452.154	14.291576	20561.914	RPL5	DBA6|L5	ribosomal protein L5	protein-coding	6125	ENSG00000122406	GO:0000184|GO:0003723|GO:0003735|GO:0005515|GO:0005634|GO:0005730|GO:0005829|GO:0006364|GO:0006412|GO:0006413|GO:0006414|GO:0006415|GO:0006614|GO:0008097|GO:0010467|GO:0016032|GO:0016070|GO:0016071|GO:0019058|GO:0019083|GO:0022625|GO:0030529|GO:0042273|GO:0044267	chr1	93297594	93307481	+	HGNC:10360|MIM:603634|HPRD:04699|Vega:OTTHUMG00000010899
388650	7.977694	259.579	7.8271155	210.5921	8.126148	286.47372	FAM69A		family with sequence similarity 69, member A	protein-coding	388650	ENSG00000154511	GO:0005789|GO:0016021	chr1	93298286	93427079	-	HGNC:32213|MIM:614542|HPRD:14204|Vega:OTTHUMG00000010894
6083	0.0	1.0	0.1088079	1.0	0.41251183	1.3647368	SNORD21	RNU21|U21	small nucleolar RNA, C/D box 21	snoRNA	6083			chr1	93302846	93302940	+	HGNC:10144|MIM:603635
26782	0.0	0.90789473	0.0	0.0	0.0	0.0	SNORA66	RNU66|U66	small nucleolar RNA, H/ACA box 66	snoRNA	26782			chr1	93306276	93306408	+	HGNC:10223
100127934	0.0	0.0	0.0	0.0	0.0	0.0	LOC100127934		meiotic nuclear divisions 1 homolog (S. cerevisiae) pseudogene	pseudo	100127934			chr1	93397136	93397645	+
22823	9.473234	731.93396	9.225152	554.9999	9.627705	811.1448	MTF2	M96|PCL2|RP5-976O13.1|TDRD19A|dJ976O13.2	metal response element binding transcription factor 2	protein-coding	22823	ENSG00000143033	GO:0000122|GO:0003677|GO:0005634|GO:0005737|GO:0007379|GO:0008270|GO:0016568|GO:0019827|GO:0035064|GO:0035098|GO:0045944|GO:0048863|GO:0061086|GO:0061087	chr1	93544792	93604638	+	HGNC:29535|MIM:609882|HPRD:14342|Vega:OTTHUMG00000010161
50999	10.839966	1887.554	10.106452	1022.32904	10.793466	1819.8158	TMED5	CGI-100|p28	transmembrane emp24 protein transport domain containing 5	protein-coding	50999	ENSG00000117500	GO:0005789|GO:0005793|GO:0005794|GO:0005801|GO:0015031|GO:0016021|GO:0033116|GO:0070971|GO:0090161	chr1	93615299	93646246	-	HGNC:24251|HPRD:13028|Vega:OTTHUMG00000010162
343099	7.3249063	165.10527	7.109994	128.10526	7.790772	227.05264	CCDC18	NY-SAR-41|dJ717I23.1	coiled-coil domain containing 18	protein-coding	343099	ENSG00000122483		chr1	93646273	93744287	+	HGNC:30370|Vega:OTTHUMG00000010598
100129180	0.0	0.0	0.0	0.0	0.0	0.0	RPL36AP11	RPL36A_2_73	ribosomal protein L36a pseudogene 11	pseudo	100129180			chr1	93656247	93656643	-	HGNC:36385
100130531	0.0	0.0	0.0	0.0	0.0	0.0	LOC100130531		ribosomal protein L39 pseudogene	pseudo	100130531			chr1	93744325	93744745	-
100131564	6.785891	113.6321	5.061779	30.973684	5.941362	63.008423	LOC100131564		uncharacterized LOC100131564	miscRNA	100131564			chr1	93775666	93811368	-
1810	10.938903	2021.5394	10.616668	1456.0658	10.969597	2056.1184	DR1	NC2|NC2-BETA	down-regulator of transcription 1, TBP-binding (negative cofactor 2)	protein-coding	1810	ENSG00000117505	GO:0000122|GO:0003677|GO:0003714|GO:0005515|GO:0005671|GO:0006351|GO:0008134|GO:0017025|GO:0043565|GO:0043966|GO:0046982	chr1	93811478	93828148	+	HGNC:3017|MIM:601482|HPRD:03284|Vega:OTTHUMG00000010862
100421273	0.0	0.0	0.0	0.0	0.0	0.0	LOC100421273		F-box and WD repeat domain containing 11 pseudogene	pseudo	100421273			chr1	93850044	93850555	-
54874	9.309127	653.2368	8.756267	401.0	9.28807	641.0	FNBP1L	C1orf39|TOCA1	formin binding protein 1-like	protein-coding	54874	ENSG00000137942	GO:0005515|GO:0005856|GO:0005886|GO:0005938|GO:0006900|GO:0006914|GO:0008289|GO:0010324|GO:0016023|GO:0016050|GO:0030050|GO:0051491|GO:0072583|GO:0097320	chr1	93913688	94020218	+	HGNC:20851|MIM:608848|HPRD:12317|Vega:OTTHUMG00000010863
100126520	0.0	0.0	0.0	0.0	0.0	0.0	TRNAC-GCA		transfer RNA cysteine (anticodon GCA)	tRNA	100126520			chr1	93981834	93981906	-
8412	10.336315	1331.329	10.591523	1430.9084	10.477585	1461.9678	BCAR3	NSP2|SH2D3B	breast cancer anti-estrogen resistance 3	protein-coding	8412	ENSG00000137936	GO:0005085|GO:0005622|GO:0007165|GO:0007264|GO:0042493	chr1	94027298	94312706	-	HGNC:973|MIM:604704|HPRD:05268|Vega:OTTHUMG00000010301
100129046	0.0	0.28947368	0.0	0.0	1.3009241	2.5263157	LOC100129046		uncharacterized LOC100129046	miscRNA	100129046			chr1	94057525	94065587	+
101928013	0.0	0.0	0.0	0.0	0.0	0.0	LOC101928013		uncharacterized LOC101928013	pseudo	101928013			chr1	94218629	94311212	-
100126348	0.0	0.0	0.0	0.0	0.0	0.0	MIR760	MIRN760|hsa-mir-760	microRNA 760	miscRNA	100126348	ENSG00000211575		chr1	94312388	94312467	+	HGNC:33666|miRBase:MI0005567
100189133	0.0	0.0	0.0	0.0	0.0	0.0	TRNAR15		transfer RNA arginine 15 (anticodon UCU)	tRNA	100189133			chr1	94313129	94313213	+	HGNC:34695
30836	10.624192	1625.3423	9.980835	937.07886	10.420784	1405.5261	DNTTIP2	ERBP|FCF2|HSU15552|LPTS-RP2|TdIF2	deoxynucleotidyltransferase, terminal, interacting protein 2	protein-coding	30836		GO:0005634|GO:0005730|GO:0006351|GO:0006355	chr1	94335014	94344762	-	HGNC:24013|MIM:611199|HPRD:09994
2730	0.0	0.0	0.0	0.0	0.0	0.0	GCLM	GLCLR	glutamate-cysteine ligase, modifier subunit	protein-coding	2730		GO:0000096|GO:0004357|GO:0005829|GO:0006534|GO:0006536|GO:0006750|GO:0006805|GO:0006979|GO:0017109|GO:0034641|GO:0035226|GO:0035229|GO:0042493|GO:0043524|GO:0044281|GO:0046982|GO:0050880|GO:0051409|GO:0051900|GO:1901687	chr1	94352590	94375154	-	HGNC:4312|MIM:601176|HPRD:03106
100874508	0.0	0.0	0.0	0.0	0.0	0.0	CHCHD2P5		coiled-coil-helix-coiled-coil-helix domain containing 2 pseudogene 5	pseudo	100874508			chr1	94386825	94387225	-	HGNC:39589
100873255	0.0	0.0	0.0	0.0	0.0	0.0	MTND4P11		MT-ND4 pseudogene 11	pseudo	100873255			chr1	94388131	94389113	-	HGNC:42223
24	0.0	0.0	0.1088079	1.0	0.0	0.0	ABCA4	ABC10|ABCR|ARMD2|CORD3|FFM|RMP|RP19|STGD|STGD1	ATP-binding cassette, sub-family A (ABC1), member 4	protein-coding	24	ENSG00000198691	GO:0001523|GO:0004012|GO:0005215|GO:0005524|GO:0005887|GO:0006649|GO:0006810|GO:0007601|GO:0007603|GO:0016020|GO:0042626|GO:0045494|GO:0055085|GO:0097381	chr1	94458394	94586705	-	HGNC:34|MIM:601691|HPRD:03408|Vega:OTTHUMG00000010622
9411	11.033512	2158.5522	10.443288	1291.1846	11.096194	2244.6965	ARHGAP29	PARG1|RP11-255E17.1	Rho GTPase activating protein 29	protein-coding	9411		GO:0005100|GO:0005829|GO:0007264|GO:0007266|GO:0032321|GO:0046872|GO:0051056	chr1	94634463	94703307	-	HGNC:30207|MIM:610496|HPRD:06674
441893	0.0	0.0	0.0	0.0	0.0	0.0	GAPDHP29		glyceraldehyde 3 phosphate dehydrogenase pseudogene 29	pseudo	441893			chr1	94767526	94768792	+	HGNC:37781
100505940	0.0	0.0	0.0	0.0	0.0	0.0	LOC100505940		uncharacterized LOC100505940	miscRNA	100505940			chr1	94798869	94800362	+
100270882	0.0	0.0	0.0	0.0	0.0	0.0	RPL21P26	RPL21_6_74	ribosomal protein L21 pseudogene 26	pseudo	100270882			chr1	94871943	94872478	-	HGNC:35910
5825	9.831749	938.4167	9.210714	549.47363	9.753751	885.2013	ABCD3	ABC43|PMP70|PXMP1|ZWS2	ATP-binding cassette, sub-family D (ALD), member 3	protein-coding	5825	ENSG00000117528	GO:0005515|GO:0005524|GO:0005743|GO:0005777|GO:0005778|GO:0005782|GO:0005829|GO:0006200|GO:0006635|GO:0007031|GO:0016021|GO:0016887|GO:0042626|GO:0042760|GO:0042803|GO:0043231|GO:0055085	chr1	94883933	94984219	+	HGNC:67|MIM:170995|HPRD:01368|Vega:OTTHUMG00000010717
2152	5.7390237	54.999996	5.663397	47.000004	6.230675	76.99999	F3	CD142|TF|TFA	coagulation factor III (thromboplastin, tissue factor)	protein-coding	2152	ENSG00000117525	GO:0001938|GO:0002020|GO:0002541|GO:0002543|GO:0005515|GO:0005543|GO:0005615|GO:0005886|GO:0006919|GO:0007596|GO:0007598|GO:0009986|GO:0010641|GO:0016021|GO:0030335|GO:0031012|GO:0031233|GO:0045766|GO:0050927|GO:0051897	chr1	94994732	95007413	-	HGNC:3541|MIM:134390|HPRD:00603|Vega:OTTHUMG00000010716
100130235	0.0	0.0	0.0	0.0	0.0	0.0	KATNBL1P2		katanin p80 subunit B-like 1 pseudogene 2	pseudo	100130235			chr1	95116108	95116990	-	HGNC:49052
100421182	0.0	0.0	0.0	0.0	0.0	0.0	PGBD4P7		piggyBac transposable element derived 4 pseudogene 7	pseudo	100421182			chr1	95138477	95139725	-	HGNC:44074
101928079	0.0	0.0	0.0	0.0	0.0	0.0	LOC101928079		uncharacterized LOC101928079	miscRNA	101928079			chr1	95184344	95207970	-
100616321	0.0	0.0	0.0	0.0	0.0	0.0	MIR378G		microRNA 378g	miscRNA	100616321	ENSG00000263526		chr1	95211416	95211456	-	HGNC:41785|miRBase:MI0016761
126969	6.9001784	123.0	6.150323	65.86842	6.458271	90.15789	SLC44A3	CTL3	solute carrier family 44, member 3	protein-coding	126969	ENSG00000143036	GO:0005886|GO:0006644|GO:0006656|GO:0016021|GO:0044281|GO:0046474|GO:0055085	chr1	95285898	95360803	+	HGNC:28689|HPRD:14637|Vega:OTTHUMG00000010700
1266	12.2824335	5130.0923	12.3737755	4921.79	12.369426	5425.4844	CNN3		calponin 3, acidic	protein-coding	1266	ENSG00000117519	GO:0003779|GO:0005516|GO:0005523|GO:0005575|GO:0006939|GO:0030172|GO:0031032	chr1	95362505	95392779	-	HGNC:2157|MIM:602374|HPRD:03848|Vega:OTTHUMG00000010783
729970	6.4395695	89.38158	6.6548796	93.44668	6.799837	114.241905	LOC729970		hCG2028352-like	miscRNA	729970	ENSG00000235501		chr1	95393584	95428826	+
199857	8.403876	348.78943	8.327595	297.92108	8.171546	295.6316	ALG14		ALG14, UDP-N-acetylglucosaminyltransferase subunit	protein-coding	199857	ENSG00000172339	GO:0005789|GO:0006488|GO:0016021|GO:0018279|GO:0043687|GO:0044267	chr1	95448279	95538507	-	HGNC:28287|MIM:612866|HPRD:14466|Vega:OTTHUMG00000010781
101928098	0.0	0.0	0.0	0.0	0.0	0.0	LOC101928098		uncharacterized LOC101928098	miscRNA	101928098			chr1	95527152	95533101	+
148534	8.474151	366.19974	7.8679953	216.64471	8.422041	351.68793	TMEM56		transmembrane protein 56	protein-coding	148534	ENSG00000152078	GO:0003674|GO:0005575|GO:0008150|GO:0016021	chr1	95582894	95663161	+	HGNC:26477|HPRD:08110|Vega:OTTHUMG00000010847
100527978	6.209003	76.17991	6.2179065	69.02745	6.17609	74.14104	TMEM56-RWDD3		TMEM56-RWDD3 readthrough	protein-coding	100527978	ENSG00000271092		chr1	95583479	95710509	+
101928118	2.1935525	4.7105265	1.2955086	2.2763157	0.0	0.0	LOC101928118		uncharacterized LOC101928118	miscRNA	101928118			chr1	95628775	95699538	-
25950	6.9128118	124.081795	5.829156	52.72254	6.543701	95.657906	RWDD3	RSUME	RWD domain containing 3	protein-coding	25950	ENSG00000122481	GO:0005515|GO:0005634|GO:0005737	chr1	95699711	95712781	+	HGNC:21393|HPRD:11527|Vega:OTTHUMG00000010910
100996630	0.0	0.0	0.0	0.0	0.0	0.0	LOC100996630		uncharacterized LOC100996630	miscRNA	100996630	ENSG00000228504		chr1	95776484	95783833	-
101928169	0.0	0.0	0.0	0.0	0.0	0.0	LOC101928169		uncharacterized LOC101928169	miscRNA	101928169			chr1	95816807	95817810	-
440594	0.0	1.0	0.0	0.0	0.0	0.0	FLJ31662		uncharacterized LOC440594	miscRNA	440594	ENSG00000233907		chr1	95940293	95944912	+
100996635	0.0	0.0	0.0	0.0	0.0	0.0	LOC100996635		uncharacterized LOC100996635	miscRNA	100996635	ENSG00000228971		chr1	95975672	95981020	+
101928219	0.0	0.0	0.0	0.0	0.0	0.0	LOC101928219		uncharacterized LOC101928219	miscRNA	101928219			chr1	96242917	96249447	+
101928241	0.0	0.0	0.0	0.0	0.0	0.0	LOC101928241		uncharacterized LOC101928241	miscRNA	101928241			chr1	96719625	96839681	-
101060164	0.0	0.0	0.0	0.0	0.0	0.0	LOC101060164		secretory carrier-associated membrane protein 1-like	pseudo	101060164			chr1	96853250	96884852	+
619457	0.0	0.0	0.0	0.0	0.0	0.0	UBE2WP1	UBE2WP	ubiquitin-conjugating enzyme E2W pseudogene 1	pseudo	619457			chr1	96884129	96884478	+	HGNC:32198
440595	0.0	0.0	0.0	0.0	0.0	0.0	EEF1A1P11	EEF1AL9	eukaryotic translation elongation factor 1 alpha 1 pseudogene 11	pseudo	440595			chr1	96912486	96914179	+	HGNC:3206
100286918	0.0	0.0	0.0	0.0	0.0	0.0	NDUFS5P2		NADH dehydrogenase (ubiquinone) Fe-S protein 5, 15kDa (NADH-coenzyme Q reductase) pseudogene 2	pseudo	100286918			chr1	97049963	97050343	-	HGNC:44040
653702	0.0	0.0	0.0	0.0	0.0	0.0	RPL7P9	RPL7_3_75	ribosomal protein L7 pseudogene 9	pseudo	653702			chr1	97144364	97145196	-	HGNC:37028
58155	7.5020185	186.67105	6.806907	103.831406	7.357336	168.13159	PTBP2	PTB|PTBLP|brPTB|nPTB|nPTB5|nPTB6|nPTB7|nPTB8	polypyrimidine tract binding protein 2	protein-coding	58155	ENSG00000117569	GO:0000166|GO:0003729|GO:0005681|GO:0006376|GO:0033119|GO:2000177	chr1	97187161	97280605	+	HGNC:17662|MIM:608449|HPRD:12233|Vega:OTTHUMG00000010685
1806	8.293055	323.0	8.153202	264.0	8.4151	350.0	DPYD	DHP|DHPDHASE|DPD	dihydropyrimidine dehydrogenase	protein-coding	1806	ENSG00000188641	GO:0004158|GO:0005737|GO:0005829|GO:0006145|GO:0006206|GO:0006208|GO:0006210|GO:0006212|GO:0006214|GO:0006222|GO:0017113|GO:0019483|GO:0042803|GO:0044281|GO:0046135|GO:0046872|GO:0050660|GO:0050661|GO:0051539|GO:0055086	chr1	97543300	98386615	-	HGNC:3012|MIM:612779|HPRD:02036|Vega:OTTHUMG00000039683
100873932	0.0	0.0	0.0	0.0	0.0	0.13157895	DPYD-AS1		DPYD antisense RNA 1	miscRNA	100873932	ENSG00000232878		chr1	97561479	97788511	+	HGNC:40195
100420341	0.0	0.0	0.0	0.0	0.0	0.0	SEC63P1		SEC63 homolog (S. cerevisiae) pseudogene 1	pseudo	100420341			chr1	98011257	98012516	+	HGNC:41953
100270885	0.0	0.0	0.0	0.0	0.0	0.0	RPL26P9	RPL26_2_76	ribosomal protein L26 pseudogene 9	pseudo	100270885			chr1	98051422	98051856	+	HGNC:36180
100419654	0.0	0.0	0.0	0.0	0.0	0.0	LOC100419654		CTAGE family, member 5 pseudogene	pseudo	100419654			chr1	98321131	98322572	+
400765	2.2795923	5.0	0.1088079	1.0	2.771244	7.0	MIR137HG		MIR137 host gene (non-protein coding)	miscRNA	400765	ENSG00000225206		chr1	98453556	98515249	-	HGNC:42871|HPRD:16937
100616452	0.3096494	1.2763157	1.9641683	3.6184213	0.9351302	1.9605263	MIR2682		microRNA 2682	miscRNA	100616452	ENSG00000265779		chr1	98510799	98510907	-	HGNC:41688|miRBase:MI0012063
406928	0.0	0.0	0.0	0.0	0.0	0.0	MIR137	MIRN137|miR-137	microRNA 137	miscRNA	406928	ENSG00000207958		chr1	98511626	98511727	-	HGNC:31523|MIM:614304|miRBase:MI0000454
100132699	0.0	0.0	0.0	0.0	0.0	0.0	NFU1P2		NFU1 iron-sulfur cluster scaffold homolog (S. cerevisiae) pseudogene 2	pseudo	100132699			chr1	98542370	98543056	+	HGNC:44554
729987	4.279592	20.0	4.740018	24.781818	4.965075	32.026318	LOC729987		uncharacterized LOC729987	miscRNA	729987	ENSG00000226053		chr1	98676267	98738214	+
51375	9.83638	941.43414	9.862827	863.48004	10.184729	1193.3815	SNX7		sorting nexin 7	protein-coding	51375	ENSG00000162627	GO:0007154|GO:0015031|GO:0030659|GO:0035091	chr1	99127236	99226056	+	HGNC:14971|MIM:614904|HPRD:15416|Vega:OTTHUMG00000010723
163404	5.6855845	52.999996	5.196271	34.0	5.008283	33.0	LPPR5	PAP2|PAP2D|PRG5	lipid phosphate phosphatase-related protein type 5	protein-coding	163404	ENSG00000117598	GO:0016021|GO:0016787	chr1	99355801	99470449	-	HPRD:12966|Vega:OTTHUMG00000010738
100129620	0.0	0.0	0.0	0.0	0.0	0.0	LOC100129620		uncharacterized LOC100129620	miscRNA	100129620	ENSG00000232825		chr1	99469832	99614408	+
9890	2.2795923	5.0	0.0	0.0	0.0	0.0	LPPR4	LPR4|PHP1|PRG-1|PRG1|RP4-788L13.1	lipid phosphate phosphatase-related protein type 4	protein-coding	9890	ENSG00000117600	GO:0008195|GO:0016021|GO:0048839	chr1	99729848	99775138	+	MIM:607813|HPRD:07425|Vega:OTTHUMG00000010763
101928270	0.0	0.0	0.0	0.0	0.0	0.0	LOC101928270		uncharacterized LOC101928270	miscRNA	101928270			chr1	99937976	99953360	-
54873	2.2795923	5.0	0.0	0.0	0.0	0.0	PALMD	C1orf11|PALML	palmdelphin	protein-coding	54873	ENSG00000099260	GO:0005737|GO:0008360|GO:0016020|GO:0043197	chr1	100111431	100160097	+	HGNC:15846|MIM:610182|HPRD:06673|Vega:OTTHUMG00000010764
100129320	0.0	0.0	0.0	0.0	0.0	0.0	HMGB3P10		high mobility group box 3 pseudogene 10	pseudo	100129320			chr1	100163796	100164757	+	HGNC:39302
391059	5.801388	57.42965	5.7560773	50.118423	5.4677677	45.376667	FRRS1	SDFR2|SDR2	ferric-chelate reductase 1	protein-coding	391059	ENSG00000156869	GO:0000293|GO:0016021|GO:0022900|GO:0046872	chr1	100174259	100231349	-	HGNC:27622|MIM:611578|HPRD:18403|Vega:OTTHUMG00000010768
100270894	0.0	0.0	0.0	0.0	0.0	0.0	RPL39P9	RPL39_4_77	ribosomal protein L39 pseudogene 9	pseudo	100270894			chr1	100308166	100308318	+	HGNC:35580
178	9.442594	716.5527	8.505413	337.00003	9.123412	571.8621	AGL	GDE	amylo-alpha-1, 6-glucosidase, 4-alpha-glucanotransferase	protein-coding	178	ENSG00000162688	GO:0004133|GO:0004134|GO:0004135|GO:0005515|GO:0005634|GO:0005730|GO:0005737|GO:0005829|GO:0005975|GO:0005978|GO:0005980|GO:0006006|GO:0007584|GO:0016234|GO:0016529|GO:0030247|GO:0031593|GO:0043033|GO:0044281|GO:0051384	chr1	100315640	100389579	+	HGNC:321|MIM:610860|HPRD:01984|Vega:OTTHUMG00000010803
730081	0.0	0.0	0.0	0.0	0.0	0.0	LOC730081		uncharacterized LOC730081	unknown	730081			chr1	100433942	100435838	-
23443	9.130737	577.25824	7.6937704	192.0	8.449984	358.5658	SLC35A3		solute carrier family 35 (UDP-N-acetylglucosamine (UDP-GlcNAc) transporter), member A3	protein-coding	23443	ENSG00000117620	GO:0000139|GO:0005351|GO:0005462|GO:0005794|GO:0006047|GO:0015788|GO:0016021|GO:0055085	chr1	100435345	100492534	+	HGNC:11023|MIM:605632|HPRD:10413|Vega:OTTHUMG00000010805
64645	10.180535	1195.0632	9.803571	828.73267	10.124013	1144.2	HIAT1		hippocampus abundant transcript 1	protein-coding	64645	ENSG00000156875	GO:0005215|GO:0005886|GO:0016021|GO:0055085	chr1	100503789	100548929	+	HGNC:23363|HPRD:11022|Vega:OTTHUMG00000010755
163786	7.2375803	155.4079	7.3942103	156.0	7.9180856	248.0	SASS6	SAS-6|SAS6	spindle assembly 6 homolog (C. elegans)	protein-coding	163786	ENSG00000156876	GO:0005515|GO:0005813|GO:0005814|GO:0007099|GO:0051298	chr1	100549101	100598651	-	HGNC:25403|MIM:609321|HPRD:10907|Vega:OTTHUMG00000010754
54482	8.140647	290.6184	7.084279	125.8421	7.9455132	252.75992	TRMT13	CCDC76	tRNA methyltransferase 13 homolog (S. cerevisiae)	protein-coding	54482	ENSG00000122435	GO:0008033|GO:0008168|GO:0046872	chr1	100598706	100616054	+	HGNC:25502|HPRD:07659|Vega:OTTHUMG00000010841
127495	3.7756104	14.103158	0.1088079	1.0	0.0	0.0	LRRC39		leucine rich repeat containing 39	protein-coding	127495			chr1	100614004	100643829	-	HGNC:28228|HPRD:17501
1629	9.682178	846.0	8.543436	346.0	8.918085	496.0	DBT	BCATE2|BCKAD-E2|BCKADE2|E2|E2B	dihydrolipoamide branched chain transacylase E2	protein-coding	1629		GO:0005737|GO:0005739|GO:0005759|GO:0005947|GO:0009083|GO:0015630|GO:0034641|GO:0042645|GO:0043754|GO:0044281|GO:0046949|GO:0048037	chr1	100652478	100715409	-	HGNC:2698|MIM:248610|HPRD:02010
730010	0.0	0.0	0.0	0.0	0.0	0.0	BRI3P1		brain protein I3 pseudogene 1	pseudo	730010			chr1	100678760	100679506	+	HGNC:33533
100506007	0.0	0.0	0.0	0.0	0.0	0.0	LOC100506007		uncharacterized LOC100506007	miscRNA	100506007			chr1	100730298	100731730	-
8634	10.507211	1498.7524	9.787038	819.2897	10.042449	1081.3064	RTCA	RPC|RTC1|RTCD1	RNA 3'-terminal phosphate cyclase	protein-coding	8634	ENSG00000137996	GO:0003723|GO:0003963|GO:0005524|GO:0005634|GO:0005654|GO:0006396	chr1	100731714	100758325	+	HGNC:17981|MIM:611286|HPRD:15280|Vega:OTTHUMG00000010920
693138	0.0	0.8947368	0.0	0.0	0.0	0.0	MIR553	MIRN553|hsa-mir-553	microRNA 553	miscRNA	693138			chr1	100746797	100746864	+	HGNC:32809|miRBase:MI0003558
646970	0.0	0.0	0.0	0.0	0.0	0.0	LOC646970		chromosome 5 open reading frame 15 pseudogene	pseudo	646970			chr1	100797356	100798172	-
8556	8.030678	269.2895	7.772366	202.75	8.095881	280.52634	CDC14A	cdc14|hCDC14	cell division cycle 14A	protein-coding	8556	ENSG00000079335	GO:0004721|GO:0004725|GO:0005515|GO:0005634|GO:0005730|GO:0005737|GO:0005813|GO:0005819|GO:0007049|GO:0008138|GO:0008283|GO:0051301	chr1	100818023	100985833	+	HGNC:1718|MIM:603504|HPRD:04614|Vega:OTTHUMG00000010987
100421045	0.0	0.0	0.0	0.0	0.0	0.0	BCAS2P2		breast carcinoma amplified sequence 2 pseudogene 2	pseudo	100421045			chr1	100858592	100859214	-	HGNC:39595
54112	0.0	0.0	0.0	0.0	1.9638891	4.0	GPR88	STRG	G protein-coupled receptor 88	protein-coding	54112	ENSG00000181656	GO:0004930|GO:0005575|GO:0005886|GO:0007186|GO:0016021	chr1	101003728	101007583	+	HGNC:4539|MIM:607468|HPRD:16248|Vega:OTTHUMG00000010981
100270897	0.0	0.0	0.0	0.0	0.0	0.0	RPL7AP17	RPL7A_3_78	ribosomal protein L7a pseudogene 17	pseudo	100270897			chr1	101052160	101053016	-	HGNC:36501
100128787	0.0	0.0	0.0	0.0	0.0	0.0	LOC100128787		uncharacterized LOC100128787	miscRNA	100128787			chr1	101092605	101112560	-
100130034	0.0	0.0	0.0	0.0	0.0	0.0	RPL36AP12	RPL36A_2_79	ribosomal protein L36a pseudogene 12	pseudo	100130034			chr1	101117441	101117873	+	HGNC:35897
7412	0.0	1.0	0.0	0.0	0.9638891	2.0	VCAM1	CD106|INCAM-100	vascular cell adhesion molecule 1	protein-coding	7412	ENSG00000162692	GO:0001666|GO:0002102|GO:0002526|GO:0002544|GO:0005178|GO:0005615|GO:0005886|GO:0005902|GO:0007155|GO:0007157|GO:0007159|GO:0007507|GO:0007568|GO:0007584|GO:0009897|GO:0009986|GO:0010212|GO:0016021|GO:0019048|GO:0019221|GO:0022614|GO:0030175|GO:0030183|GO:0042102|GO:0042383|GO:0045177|GO:0050776|GO:0050839|GO:0050901|GO:0060333|GO:0060710|GO:0071065|GO:0071333	chr1	101185196	101204601	+	HGNC:12663|MIM:192225|HPRD:01888|Vega:OTTHUMG00000010982
2135	8.421618	353.10516	8.490521	333.53946	8.845003	471.5	EXTL2	EXTR2	exostosin-like glycosyltransferase 2	protein-coding	2135	ENSG00000162694	GO:0001888|GO:0005576|GO:0005783|GO:0006044|GO:0015012|GO:0016021|GO:0019276|GO:0031227|GO:0035248|GO:0046872	chr1	101337928	101360735	-	HGNC:3516|MIM:602411|HPRD:03876|Vega:OTTHUMG00000011814
148867	9.750904	887.2763	8.716264	390.03406	9.239114	619.6133	SLC30A7	ZNT7|ZnT-7|ZnTL2	solute carrier family 30 (zinc transporter), member 7	protein-coding	148867	ENSG00000162695	GO:0000139|GO:0005737|GO:0005794|GO:0006829|GO:0008324|GO:0016021|GO:0016023|GO:0031982|GO:0032119|GO:0044267|GO:0048471|GO:0055085	chr1	101361632	101447311	+	HGNC:19306|MIM:611149|HPRD:15369|Vega:OTTHUMG00000011815
100421397	0.0	0.0	0.0	0.0	0.0	0.0	HNRNPA1P68		heterogeneous nuclear ribonucleoprotein A1 pseudogene 68	pseudo	100421397			chr1	101406578	101407543	-	HGNC:48798
51611	9.14791	584.17084	9.232011	557.6448	9.208378	606.5527	DPH5	CGI-30|HSPC143|NPD015	diphthamide biosynthesis 5	protein-coding	51611		GO:0004164|GO:0005575|GO:0017183	chr1	101455180	101491362	-	HGNC:24270|MIM:611075|HPRD:13037
101928334	0.0	0.0	0.0	0.0	0.0	0.0	LOC101928334		uncharacterized LOC101928334	miscRNA	101928334			chr1	101616115	101641562	+
101928370	0.0	0.0	0.0	0.0	0.0	0.0	LOC101928370		uncharacterized LOC101928370	miscRNA	101928370			chr1	101701147	101702289	-
1901	8.63009	408.0	8.501125	336.0	8.351907	335.0	S1PR1	CD363|CHEDG1|D1S3362|ECGF1|EDG-1|EDG1|S1P1	sphingosine-1-phosphate receptor 1	protein-coding	1901	ENSG00000170989	GO:0001525|GO:0004930|GO:0005886|GO:0007155|GO:0007186|GO:0007193|GO:0007420|GO:0009897|GO:0016021|GO:0019226|GO:0030155|GO:0030182|GO:0030335|GO:0032320|GO:0038036|GO:0045446|GO:0045944|GO:0046625|GO:0048661|GO:0050927|GO:0051482|GO:0051497	chr1	101702305	101707076	+	HGNC:3165|MIM:601974|HPRD:03578|Vega:OTTHUMG00000010835
100270900	0.0	0.0	0.0	0.0	0.0	0.0	RPS20P6	RPS20_1_80	ribosomal protein S20 pseudogene 6	pseudo	100270900			chr1	101721832	101722179	+	HGNC:35629
5489	0.0	0.0	0.0	0.0	0.0	0.0	PPIAP7	PPIP7	peptidylprolyl isomerase A (cyclophilin A) pseudogene 7	pseudo	5489			chr1	101736182	101737051	-	HGNC:9270
730029	0.0	0.0	0.0	0.0	0.0	0.0	RPSAP19	RPSA_2_81	ribosomal protein SA pseudogene 19	pseudo	730029			chr1	102251822	102252854	-	HGNC:36508
118427	0.0	0.0	0.0	0.0	0.0	0.0	OLFM3	NOE3|NOELIN3|NOELIN3_V1|NOELIN3_V2|NOELIN3_V3|NOELIN3_V4|NOELIN3_V5|NOELIN3_V6|OPTIMEDIN	olfactomedin 3	protein-coding	118427	ENSG00000118733	GO:0005615|GO:0005794|GO:0030054|GO:0032281|GO:0042462|GO:0045202	chr1	102268123	102462790	-	HGNC:17990|MIM:607567|Vega:OTTHUMG00000010941
94236	0.0	0.0	0.0	0.0	0.0	0.0	DNAJA1P5	HEJ1	DnaJ (Hsp40) homolog, subfamily A, member 1 pseudogene 5	pseudo	94236			chr1	102337568	102360299	+	HGNC:39341
1301	5.512253	47.0	4.108808	16.0	3.8205602	14.486841	COL11A1	CO11A1|COLL6|STL2	collagen, type XI, alpha 1	protein-coding	1301	ENSG00000060718	GO:0001502|GO:0002063|GO:0005201|GO:0005576|GO:0005592|GO:0005788|GO:0006029|GO:0007601|GO:0007605|GO:0022617|GO:0030198|GO:0030199|GO:0030574|GO:0030674|GO:0035989|GO:0042472|GO:0046872|GO:0048704|GO:0050840|GO:0050910|GO:0055010	chr1	103342023	103574052	-	HGNC:2186|MIM:120280|HPRD:00375|Vega:OTTHUMG00000010872
100421046	0.0	0.0	0.0	0.0	0.0	0.0	SOD2P1		superoxide dismutase 2, mitochondrial pseudogene 1	pseudo	100421046			chr1	103565696	103566263	-	HGNC:45268
101928400	0.0	0.0	0.0	0.0	0.0	0.0	LOC101928400		uncharacterized LOC101928400	miscRNA	101928400			chr1	103821641	103835796	-
101928436	0.0	0.0	0.0	0.0	0.0	0.0	LOC101928436		uncharacterized LOC101928436	miscRNA	101928436			chr1	103961373	103975528	-
55599	7.3220606	164.77989	6.5112596	84.59212	7.0328083	134.26314	RNPC3	RBM40|RNP|SNRNP65	RNA-binding region (RNP1, RRM) containing 3	protein-coding	55599	ENSG00000185946	GO:0000166|GO:0003723|GO:0005634|GO:0005689|GO:0006397|GO:0008380	chr1	104068578	104097859	+	HGNC:18666|HPRD:15267|Vega:OTTHUMG00000166613
280	4.447857	22.474123	2.278733	4.5	2.6788576	6.565789	AMY2B	AMY2|AMY3|HXA	amylase, alpha 2B (pancreatic)	protein-coding	280	ENSG00000240038	GO:0004556|GO:0005576|GO:0005975|GO:0007586|GO:0046872	chr1	104097266	104122156	+	HGNC:478|MIM:104660|HPRD:00095|Vega:OTTHUMG00000011024
648740	1.9576641	4.0	0.1088079	1.0	0.0	1.0	ACTG1P4	ACTGP4	actin, gamma 1 pseudogene 4	pseudo	648740			chr1	104112026	104114008	+	HGNC:149
279	1.9576641	4.0	0.0	0.0	0.0	0.0	AMY2A	AMY2|AMY2B|PA	amylase, alpha 2A (pancreatic)	protein-coding	279	ENSG00000243480	GO:0004556|GO:0005509|GO:0005576|GO:0005615|GO:0005975|GO:0016052|GO:0031404|GO:0044245|GO:0044281	chr1	104159954	104168402	+	HGNC:477|MIM:104650|HPRD:00094|Vega:OTTHUMG00000011023
276	0.95766413	2.0	0.0	0.0	0.0	0.0	AMY1A	AMY1	amylase, alpha 1A (salivary)	protein-coding	276	ENSG00000237763		chr1	104198141	104207173	+	HGNC:474|MIM:104700|HPRD:00096|Vega:OTTHUMG00000011020
[truncated: 38,808 more rows]
