# Supplementary material for: p53 ensures the normal behavior and modification of G1/S-specific histone H3.1 in the nucleus
Source: Life Sci Alliance. 2024 Jun 21;7(9):e202402835. doi: 10.26508/lsa.202402835 (PMC11192845; doi:10.26508/lsa.202402835)
Supplement: Supplementary file 17 [file LSA-2024-02835_TableS3.xlsx]

## Sheet: Sheet1
Table S3. Top 10 gene sets that show overlaps with FDR q-value < 0.001.
H1299 p53 QM vs H1299 Vehicle	Gene Set Name	# Genes in Gene Set (K)	Description	# Genes in Overlap (k)	k/K	P-value	FDR q-value
Upregulated (> 2-fold, n = 765)	BENPORATH_ES_WITH_H3K27ME3	1113	Set 'H3K27 bound': genes posessing the trimethylated H3K27 (H3K27me3) mark in their promoters in human embryonic stem cells, as identified by ChIP on chip.	79	0.071	3.09e-22	1.7e-18
	BENPORATH_SUZ12_TARGETS	1033	Set 'Suz12 targets': genes identified by ChIP on chip as targets of the Polycomb protein SUZ12 [GeneID=23512] in human embryonic stem cells.	72	0.0697	6.8e-20	1.87e-16
	DODD_NASOPHARYNGEAL_CARCINOMA_UP	1785	Genes up-regulated in nasopharyngeal carcinoma (NPC) compared to the normal tissue.	98	0.0549	2.17e-19	3.98e-16
	MIKKELSEN_MEF_HCP_WITH_H3K27ME3	582	Genes with high-CpG-density promoters (HCP) bearing histone H3 trimethylation mark at K27 (H3K27me3) in MEF cells (embryonic fibroblast).	52	0.0893	3.68e-19	5.06e-16
	ZWANG_TRANSIENTLY_UP_BY_2ND_EGF_PULSE_ONLY	1918	Genes transiently induced only by the second pulse of EGF [GeneID =1950] in 184A1 cells (mammary epithelium).	99	0.0516	9.07e-18	9.61e-15
	NABA_MATRISOME	1026	Ensemble of genes encoding extracellular matrix and extracellular matrix-associated proteins.	68	0.0663	1.05e-17	9.61e-15
	MIKKELSEN_NPC_HCP_WITH_H3K27ME3	341	Genes with high-CpG-density promoters (HCP) bearing histone H3 trimethylation mark at K27 (H3K27me3) in neural progenitor cells (NPC).	37	0.1085	1.12e-16	8.77e-14
	BENPORATH_EED_TARGETS	1058	Set 'Eed targets': genes identified by ChIP on chip as targets of the Polycomb protein EED [GeneID=8726] in human embryonic stem cells.	67	0.0633	1.8e-16	1.24e-13
	MIKKELSEN_MCV6_HCP_WITH_H3K27ME3	427	Genes with high-CpG-density promoters (HCP) bearing the tri-methylation mark at H3K27 (H3K27me3) in MCV6 cells (embryonic fibroblasts trapped in a differentiated state).	40	0.0937	1.02e-15	6.26e-13
	YOSHIMURA_MAPK8_TARGETS_UP	1179	Genes up-regulated in vascular smooth muscle cells (VSMC) by MAPK8 (JNK1) [GeneID=5599].	69	0.0585	3.2e-15	1.76e-12
Downregulated (> 2-fold, n = 631)	DODD_NASOPHARYNGEAL_CARCINOMA_UP	1785	Genes up-regulated in nasopharyngeal carcinoma (NPC) compared to the normal tissue.	71	0.0398	1.13e-11	6.21e-08
	MIKKELSEN_ES_ICP_WITH_H3K4ME3	711	Genes with intermediate-CpG-density (ICP) promoters bearing histone H3 K4 trimethylation mark (H3K4me3) in embryonic stem cells (ES).	33	0.0464	1.54e-07	0.000422
	FLORIO_NEOCORTEX_BASAL_RADIAL_GLIA_UP	381	Genes up-regulated in basal radial glia (bRG) relative to apical radial glia (aRG), and up-regulated in both aRG and bRG relative to neurons.	22	0.0577	5.4e-07	0.000989
	NABA_MATRISOME	1026	Ensemble of genes encoding extracellular matrix and extracellular matrix-associated proteins.	40	0.039	7.19e-07	0.000989
				FDR q-value < 0.001 is considered significant.
